# Supplementary material for: 2-(Ethyl­sulfin­yl)imidazo[1,2-a]pyridine-3-sulfonamide
Source: Acta Crystallogr Sect E Struct Rep Online. 2012 Apr 13;68(Pt 5):o1342. doi: 10.1107/S1600536812013992 (PMC3344477; doi:10.1107/S1600536812013992)
Supplement: Supplementary file 1 [file e-68-o1342-sup1.cif]

##############################################################################
#                                                                            #
# This CIF contains the data in a paper accepted for publication in          #
# Acta Crystallographica Section E. It conforms to the requirements of       #
# Notes for Authors for Acta Crystallographica Section E, and has been       #
# peer reviewed under the auspices of the IUCr Commission on Journals.       #
#                                                                            #
# Full details of the Crystallographic Information File format               #
# are given in the paper "The Crystallographic Information File (CIF):       #
# a New Standard Archive File for Crystallography" by S. R. Hall, F. H.      #
# Allen and I. D. Brown [Acta Cryst. (1991), A47, 655-685].                  #
#                                                                            #
# The current version of the core CIF dictionary is obtainable from          #
# ftp://ftp.iucr.org/pub/cif_core.dic.                                       #
#                                                                            #
# Software is freely available for graphical display of the structure(s)     #
# in this CIF. For information consult the CIF software page                 #
# http://www.iucr.org/resources/cif/software.                                #
#                                                                            #
# This file may be used for bona fide research purposes within the           #
# scientific community so long as proper attribution is given to the journal # 
# article from which it was obtained.                                        #
#                                                                            #
##############################################################################
data_I
_audit_creation_method     SHELXL-97
_chemical_name_systematic
;
2-(Ethylsulfinyl)imidazo[1,2-<i>a</i>]pyridine-3-sulfonamide
;
_chemical_name_common     ?
_chemical_formula_moiety     'C9 H11 N3 O3 S2'
_chemical_formula_sum     'C9 H11 N3 O3 S2'
_chemical_formula_iupac     'C9 H11 N3 O3 S2'
_chemical_formula_weight     273.33
_chemical_melting_point     ?
_symmetry_cell_setting     triclinic
_symmetry_space_group_name_H-M     'P -1'
_symmetry_space_group_name_Hall     '-P 1'
loop_
    _symmetry_equiv_pos_as_xyz
    'x, y, z'
    '-x, -y, -z'
_cell_length_a     8.3761(9)
_cell_length_b     8.5438(9)
_cell_length_c     9.1083(10)
_cell_angle_alpha     88.832(2)
_cell_angle_beta     75.3760(10)
_cell_angle_gamma     65.1700(10)
_cell_volume     569.67(11)
_cell_formula_units_Z     2
_cell_measurement_reflns_used     3732
_cell_measurement_theta_min     2.639
_cell_measurement_theta_max     30.763
_cell_measurement_temperature     296(2)
_exptl_crystal_description     block
_exptl_crystal_colour     colourless
_exptl_crystal_size_max     0.30
_exptl_crystal_size_mid     0.20
_exptl_crystal_size_min     0.20
_exptl_crystal_density_diffrn     1.593
_exptl_crystal_density_meas     ?
_exptl_crystal_density_method     'not measured'
_exptl_crystal_F_000     284
_exptl_absorpt_coefficient_mu     0.467
_exptl_absorpt_correction_type     multi-scan
_exptl_absorpt_process_details     '(SADABS; Sheldrick, 1996)'
_exptl_absorpt_correction_T_min     0.8726
_exptl_absorpt_correction_T_max     0.9124
_exptl_special_details     ?
_diffrn_ambient_temperature     296(2)
_diffrn_radiation_type     MoK\a
_diffrn_radiation_wavelength     0.71073
_diffrn_radiation_source     'fine-focus sealed tube'
_diffrn_radiation_monochromator     graphite
_diffrn_measurement_device_type     'Bruker SMART APEX CCD'
_diffrn_measurement_method     'phi and omega scans'
_diffrn_detector_area_resol_mean     ?
_diffrn_reflns_number     6015
_diffrn_reflns_av_R_equivalents     0.0166
_diffrn_reflns_av_sigmaI/netI     0.0174
_diffrn_reflns_theta_min     2.64
_diffrn_reflns_theta_max     25.04
_diffrn_reflns_theta_full     25.04
_diffrn_measured_fraction_theta_max     0.996
_diffrn_measured_fraction_theta_full     0.996
_diffrn_reflns_limit_h_min     -9
_diffrn_reflns_limit_h_max     9
_diffrn_reflns_limit_k_min     -10
_diffrn_reflns_limit_k_max     10
_diffrn_reflns_limit_l_min     -10
_diffrn_reflns_limit_l_max     10
_diffrn_standards_number     0
_diffrn_standards_interval_count     0
_diffrn_standards_interval_time     0
_diffrn_standards_decay_%     ?
_refine_special_details
;
Refinement of <i>F</i>^2^ against ALL reflections. The weighted <i>R</i>-factor
<i>wR</i> and goodness of fit <i>S</i> are based on <i>F</i>^2^, conventional
<i>R</i>-factors <i>R</i> are based on <i>F</i>, with <i>F</i> set to zero for
negative <i>F</i>^2^. The threshold expression of <i>F</i>^2^ >
\s(<i>F</i>^2^) is used only for calculating <i>R</i>-factors(gt) <i>etc</i>.
and is not relevant to the choice of reflections for refinement.
<i>R</i>-factors based on <i>F</i>^2^ are statistically about twice as large
as those based on <i>F</i>, and <i>R</i>- factors based on ALL data will be
even larger.
;
_reflns_number_total     2001
_reflns_number_gt     1793
_reflns_threshold_expression     I>2sigma(I)
_refine_ls_structure_factor_coef     Fsqd
_refine_ls_matrix_type     full
_refine_ls_R_factor_all     0.0297
_refine_ls_R_factor_gt     0.0259
_refine_ls_wR_factor_gt     0.0654
_refine_ls_wR_factor_ref     0.0677
_refine_ls_goodness_of_fit_ref     1.056
_refine_ls_restrained_S_all     1.056
_refine_ls_number_reflns     2001
_refine_ls_number_parameters     155
_refine_ls_number_restraints     0
_refine_ls_hydrogen_treatment     constr
_refine_ls_weighting_scheme     calc
_refine_ls_weighting_details
         'calc w=1/[\s^2^(Fo^2^)+(0.0298P)^2^+0.3093P] where P=(Fo^2^+2Fc^2^)/3'
_atom_sites_solution_hydrogens     geom
_atom_sites_solution_primary     direct
_atom_sites_solution_secondary     difmap
_refine_ls_shift/su_max     0.001
_refine_ls_shift/su_mean     0.000
_refine_diff_density_max     0.288
_refine_diff_density_min     -0.303
_refine_ls_extinction_method     none
_refine_ls_extinction_coef     ?
loop_
    _atom_type_symbol
    _atom_type_description
    _atom_type_scat_dispersion_real
    _atom_type_scat_dispersion_imag
    _atom_type_scat_source
    'C' 'C' 0.0033 0.0016
                         'International Tables Vol C Tables 4.2.6.8 and 6.1.1.4'
    'H' 'H' 0.0000 0.0000
                         'International Tables Vol C Tables 4.2.6.8 and 6.1.1.4'
    'N' 'N' 0.0061 0.0033
                         'International Tables Vol C Tables 4.2.6.8 and 6.1.1.4'
    'O' 'O' 0.0106 0.0060
                         'International Tables Vol C Tables 4.2.6.8 and 6.1.1.4'
    'S' 'S' 0.1246 0.1234
                         'International Tables Vol C Tables 4.2.6.8 and 6.1.1.4'
_computing_data_collection     'SMART (Siemens, 1996)'
_computing_cell_refinement     'SAINT (Siemens, 1996)'
_computing_data_reduction     'SAINT (Siemens, 1996)'
_computing_structure_solution     'SHELXS97 (Sheldrick, 2008)'
_computing_structure_refinement     'SHELXL97 (Sheldrick, 2008)'
_computing_molecular_graphics     'PLATON (Spek, 2009)'
_computing_publication_material     'SHELXL97 (Sheldrick, 2008)'
loop_
    _atom_site_type_symbol
    _atom_site_label
    _atom_site_fract_x
    _atom_site_fract_y
    _atom_site_fract_z
    _atom_site_U_iso_or_equiv
    _atom_site_adp_type
    _atom_site_calc_flag
    _atom_site_refinement_flags
    _atom_site_occupancy
    _atom_site_symmetry_multiplicity
    _atom_site_disorder_assembly
    _atom_site_disorder_group
    S S1 0.85430(6) 0.27576(6) 0.34364(5) 0.02656(13) Uani d . 1 1 . .
    S S2 0.45246(6) 0.23968(6) 0.29742(5) 0.02731(13) Uani d . 1 1 . .
    O O1 0.96772(17) 0.30562(18) 0.43380(16) 0.0388(3) Uani d . 1 1 . .
    O O2 0.59485(18) 0.2537(2) 0.18084(15) 0.0431(4) Uani d . 1 1 . .
    O O3 0.4246(2) 0.08604(17) 0.29993(17) 0.0435(4) Uani d . 1 1 . .
    N N1 0.64659(19) 0.30840(18) 0.63394(16) 0.0267(3) Uani d . 1 1 . .
    N N2 0.39592(19) 0.28563(17) 0.61067(15) 0.0235(3) Uani d . 1 1 . .
    N N3 0.2631(2) 0.39803(19) 0.29715(17) 0.0303(3) Uani d . 1 1 . .
    H H3A 0.1735 0.3815 0.3436 0.036 Uiso d R 1 1 . .
    H H3B 0.2634 0.4922 0.3130 0.036 Uiso d R 1 1 . .
    C C1 0.4861(2) 0.3112(2) 0.7099(2) 0.0255(4) Uani d . 1 1 . .
    C C2 0.4020(3) 0.3362(2) 0.8674(2) 0.0335(4) Uani d . 1 1 . .
    H H2B 0.4593 0.3540 0.9364 0.040 Uiso calc R 1 1 . .
    C C3 0.2362(3) 0.3342(3) 0.9171(2) 0.0373(4) Uani d . 1 1 . .
    H H3D 0.1791 0.3512 1.0210 0.045 Uiso calc R 1 1 . .
    C C4 0.1494(3) 0.3065(3) 0.8128(2) 0.0355(4) Uani d . 1 1 . .
    H H4A 0.0354 0.3060 0.8490 0.043 Uiso calc R 1 1 . .
    C C5 0.2291(2) 0.2807(2) 0.6613(2) 0.0292(4) Uani d . 1 1 . .
    H H5A 0.1726 0.2601 0.5930 0.035 Uiso calc R 1 1 . .
    C C6 0.5075(2) 0.2671(2) 0.46454(19) 0.0240(4) Uani d . 1 1 . .
    C C7 0.6586(2) 0.2806(2) 0.48511(19) 0.0241(4) Uani d . 1 1 . .
    C C8 0.9606(2) 0.0468(2) 0.2813(2) 0.0322(4) Uani d . 1 1 . .
    H H8A 0.9966 -0.0194 0.3646 0.039 Uiso calc R 1 1 . .
    H H8B 0.8738 0.0151 0.2517 0.039 Uiso calc R 1 1 . .
    C C9 1.1260(3) 0.0039(3) 0.1481(2) 0.0439(5) Uani d . 1 1 . .
    H H9A 1.1791 -0.1173 0.1144 0.066 Uiso calc R 1 1 . .
    H H9B 1.2138 0.0309 0.1787 0.066 Uiso calc R 1 1 . .
    H H9C 1.0904 0.0707 0.0663 0.066 Uiso calc R 1 1 . .
loop_
    _atom_site_aniso_label
    _atom_site_aniso_U_11
    _atom_site_aniso_U_22
    _atom_site_aniso_U_33
    _atom_site_aniso_U_12
    _atom_site_aniso_U_13
    _atom_site_aniso_U_23
    S1 0.0231(2) 0.0276(2) 0.0309(2) -0.01298(18) -0.00662(17) 0.00240(17)
    S2 0.0250(2) 0.0318(2) 0.0257(2) -0.01139(19) -0.00860(17) -0.00373(17)
    O1 0.0293(7) 0.0504(8) 0.0445(8) -0.0243(6) -0.0095(6) -0.0045(6)
    O2 0.0311(7) 0.0691(10) 0.0259(7) -0.0202(7) -0.0042(6) -0.0020(6)
    O3 0.0475(8) 0.0297(7) 0.0593(9) -0.0152(6) -0.0261(7) -0.0046(6)
    N1 0.0272(8) 0.0276(8) 0.0286(8) -0.0128(6) -0.0113(6) 0.0025(6)
    N2 0.0234(7) 0.0236(7) 0.0245(7) -0.0107(6) -0.0071(6) 0.0021(6)
    N3 0.0278(8) 0.0316(8) 0.0358(9) -0.0140(7) -0.0134(7) 0.0019(6)
    C1 0.0273(9) 0.0232(8) 0.0282(9) -0.0106(7) -0.0118(7) 0.0031(7)
    C2 0.0408(11) 0.0353(10) 0.0262(9) -0.0162(9) -0.0121(8) 0.0028(8)
    C3 0.0425(11) 0.0388(11) 0.0262(10) -0.0176(9) -0.0019(8) 0.0022(8)
    C4 0.0298(10) 0.0388(11) 0.0366(11) -0.0174(8) -0.0023(8) 0.0050(8)
    C5 0.0259(9) 0.0302(9) 0.0343(10) -0.0145(8) -0.0087(7) 0.0044(7)
    C6 0.0233(8) 0.0267(9) 0.0234(9) -0.0116(7) -0.0066(7) 0.0012(7)
    C7 0.0231(8) 0.0228(8) 0.0269(9) -0.0095(7) -0.0082(7) 0.0016(7)
    C8 0.0314(10) 0.0276(9) 0.0356(10) -0.0109(8) -0.0084(8) 0.0000(8)
    C9 0.0352(11) 0.0488(13) 0.0414(12) -0.0154(10) -0.0033(9) -0.0085(9)
_geom_special_details
;
 All esds (except the esd in the dihedral angle between two l.s. planes)
 are estimated using the full covariance matrix.  The cell esds are taken
 into account individually in the estimation of esds in distances, angles
 and torsion angles; correlations between esds in cell parameters are only
 used when they are defined by crystal symmetry.  An approximate (isotropic)
 treatment of cell esds is used for estimating esds involving l.s. planes.
;
loop_
    _geom_bond_atom_site_label_1
    _geom_bond_atom_site_label_2
    _geom_bond_site_symmetry_2
    _geom_bond_distance
    _geom_bond_publ_flag
    S1 O1 . 1.4993(13) ?
    S1 C7 . 1.7965(17) ?
    S1 C8 . 1.8082(18) ?
    S2 O3 . 1.4255(14) ?
    S2 O2 . 1.4281(14) ?
    S2 N3 . 1.5954(15) ?
    S2 C6 . 1.7448(17) ?
    N1 C1 . 1.338(2) ?
    N1 C7 . 1.352(2) ?
    N2 C5 . 1.375(2) ?
    N2 C1 . 1.388(2) ?
    N2 C6 . 1.388(2) ?
    N3 H3A . 0.83 ?
    N3 H3B . 0.82 ?
    C1 C2 . 1.406(2) ?
    C2 C3 . 1.355(3) ?
    C2 H2B . 0.9300 ?
    C3 C4 . 1.410(3) ?
    C3 H3D . 0.9300 ?
    C4 C5 . 1.349(3) ?
    C4 H4A . 0.9300 ?
    C5 H5A . 0.9300 ?
    C6 C7 . 1.376(2) ?
    C8 C9 . 1.506(3) ?
    C8 H8A . 0.9700 ?
    C8 H8B . 0.9700 ?
    C9 H9A . 0.9600 ?
    C9 H9B . 0.9600 ?
    C9 H9C . 0.9600 ?
loop_
    _geom_angle_atom_site_label_1
    _geom_angle_atom_site_label_2
    _geom_angle_atom_site_label_3
    _geom_angle_site_symmetry_1
    _geom_angle_site_symmetry_3
    _geom_angle
    _geom_angle_publ_flag
    O1 S1 C7 . . 104.42(8) ?
    O1 S1 C8 . . 106.98(8) ?
    C7 S1 C8 . . 97.74(8) ?
    O3 S2 O2 . . 120.44(9) ?
    O3 S2 N3 . . 107.20(8) ?
    O2 S2 N3 . . 108.79(9) ?
    O3 S2 C6 . . 108.41(8) ?
    O2 S2 C6 . . 103.09(8) ?
    N3 S2 C6 . . 108.43(8) ?
    C1 N1 C7 . . 105.05(14) ?
    C5 N2 C1 . . 122.26(14) ?
    C5 N2 C6 . . 131.29(15) ?
    C1 N2 C6 . . 106.45(13) ?
    S2 N3 H3A . . 112.6 ?
    S2 N3 H3B . . 112.2 ?
    H3A N3 H3B . . 118.8 ?
    N1 C1 N2 . . 111.22(14) ?
    N1 C1 C2 . . 130.02(16) ?
    N2 C1 C2 . . 118.76(15) ?
    C3 C2 C1 . . 118.91(17) ?
    C3 C2 H2B . . 120.5 ?
    C1 C2 H2B . . 120.5 ?
    C2 C3 C4 . . 120.71(17) ?
    C2 C3 H3D . . 119.6 ?
    C4 C3 H3D . . 119.6 ?
    C5 C4 C3 . . 121.08(17) ?
    C5 C4 H4A . . 119.5 ?
    C3 C4 H4A . . 119.5 ?
    C4 C5 N2 . . 118.26(17) ?
    C4 C5 H5A . . 120.9 ?
    N2 C5 H5A . . 120.9 ?
    C7 C6 N2 . . 104.92(14) ?
    C7 C6 S2 . . 130.38(13) ?
    N2 C6 S2 . . 124.68(12) ?
    N1 C7 C6 . . 112.36(15) ?
    N1 C7 S1 . . 118.80(12) ?
    C6 C7 S1 . . 128.78(13) ?
    C9 C8 S1 . . 110.33(14) ?
    C9 C8 H8A . . 109.6 ?
    S1 C8 H8A . . 109.6 ?
    C9 C8 H8B . . 109.6 ?
    S1 C8 H8B . . 109.6 ?
    H8A C8 H8B . . 108.1 ?
    C8 C9 H9A . . 109.5 ?
    C8 C9 H9B . . 109.5 ?
    H9A C9 H9B . . 109.5 ?
    C8 C9 H9C . . 109.5 ?
    H9A C9 H9C . . 109.5 ?
    H9B C9 H9C . . 109.5 ?
loop_
    _geom_torsion_atom_site_label_1
    _geom_torsion_atom_site_label_2
    _geom_torsion_atom_site_label_3
    _geom_torsion_atom_site_label_4
    _geom_torsion_site_symmetry_1
    _geom_torsion_site_symmetry_2
    _geom_torsion_site_symmetry_3
    _geom_torsion_site_symmetry_4
    _geom_torsion
    _geom_torsion_publ_flag
    C7 N1 C1 N2 . . . . -0.09(18) ?
    C7 N1 C1 C2 . . . . -179.63(18) ?
    C5 N2 C1 N1 . . . . 179.11(15) ?
    C6 N2 C1 N1 . . . . -0.39(18) ?
    C5 N2 C1 C2 . . . . -1.3(2) ?
    C6 N2 C1 C2 . . . . 179.21(15) ?
    N1 C1 C2 C3 . . . . 179.69(18) ?
    N2 C1 C2 C3 . . . . 0.2(3) ?
    C1 C2 C3 C4 . . . . 0.3(3) ?
    C2 C3 C4 C5 . . . . 0.3(3) ?
    C3 C4 C5 N2 . . . . -1.3(3) ?
    C1 N2 C5 C4 . . . . 1.9(3) ?
    C6 N2 C5 C4 . . . . -178.78(17) ?
    C5 N2 C6 C7 . . . . -178.75(16) ?
    C1 N2 C6 C7 . . . . 0.69(17) ?
    C5 N2 C6 S2 . . . . 3.0(3) ?
    C1 N2 C6 S2 . . . . -177.60(12) ?
    O3 S2 C6 C7 . . . . 122.38(17) ?
    O2 S2 C6 C7 . . . . -6.34(19) ?
    N3 S2 C6 C7 . . . . -121.56(17) ?
    O3 S2 C6 N2 . . . . -59.80(16) ?
    O2 S2 C6 N2 . . . . 171.48(14) ?
    N3 S2 C6 N2 . . . . 56.26(16) ?
    C1 N1 C7 C6 . . . . 0.56(19) ?
    C1 N1 C7 S1 . . . . 177.83(12) ?
    N2 C6 C7 N1 . . . . -0.79(19) ?
    S2 C6 C7 N1 . . . . 177.35(13) ?
    N2 C6 C7 S1 . . . . -177.72(12) ?
    S2 C6 C7 S1 . . . . 0.4(3) ?
    O1 S1 C7 N1 . . . . 0.33(15) ?
    C8 S1 C7 N1 . . . . 110.16(14) ?
    O1 S1 C7 C6 . . . . 177.09(16) ?
    C8 S1 C7 C6 . . . . -73.08(17) ?
    O1 S1 C8 C9 . . . . -77.41(15) ?
    C7 S1 C8 C9 . . . . 174.87(14) ?
loop_
    _geom_hbond_atom_site_label_D
    _geom_hbond_atom_site_label_H
    _geom_hbond_atom_site_label_A
    _geom_hbond_site_symmetry_A
    _geom_hbond_distance_DH
    _geom_hbond_distance_HA
    _geom_hbond_distance_DA
    _geom_hbond_angle_DHA
    N3 H3A O1 1_455 0.83 2.07 2.888(2) 171
    N3 H3B N1 2_666 0.82 2.24 3.026(2) 161
data_global
_journal_date_recd_electronic     2012-03-23
_journal_date_accepted     2012-03-31
_journal_name_full     'Acta Crystallographica, Section E'
_journal_year     2012
_journal_volume     68
_journal_issue      5
_journal_page_first     o1342
_journal_page_last     o1342
_journal_paper_category     QO
_journal_paper_doi     10.1107/S1600536812013992
_journal_coeditor_code     GO2050
_publ_contact_author_name
;
Jing Li
;
_publ_contact_author_address
;
School of Chemistry and Chemical Engineering, Shanxi University, Taiyuan 030006,
People's Republic of China
;
_publ_contact_author_email     lxf7777@sxu.edu.cn
_publ_contact_author_fax     ?
_publ_contact_author_phone     ?
_publ_section_title
;
2-(Ethylsulfinyl)imidazo[1,2-<i>a</i>]pyridine-3-sulfonamide
;
loop_
    _publ_author_name
    _publ_author_footnote
    _publ_author_address
    'Gong, Yaling' .
;
Institute of Materia Medica
Chinese Academy of Medical Sciences & Peking Union Medical College,
Beijing 100050, People's Republic of China
;
    'Ma, Haixia' .
;
School of Chemistry and Chemical Engineering, Shanxi University, Taiyuan 030006,
People's Republic of China
;
    'Li, Jing' .
;
School of Chemistry and Chemical Engineering, Shanxi University, Taiyuan 030006,
People's Republic of China
;
_iucr_refine_instructions_details
;
TITL I         P-1          R = 0.03
CELL  0.71073    8.3761    8.5438    9.1083    88.832    75.376    65.170
ZERR        2    0.0009    0.0009    0.0010     0.002     0.001     0.001
LATT   1
SFAC  C  H  N  O  S
UNIT    18   22   6   6   4
TEMP    23
size 0.3 0.2 0.2
L.S. 5
FMAP 2
PLAN 20
ACTA
eqiv $1 x-1, y, z
eqiv $2  -x+1, -y+1, -z+1 ]
htab N3 o1_$1
htab N3 n1_$2
BOND $H
CONF
WGHT    0.029800    0.309300
FVAR       9.99880
S1    5    0.854301    0.275759    0.343639    11.00000    0.02309    0.02760 =
         0.03087    0.00240   -0.00662   -0.01298
S2    5    0.452462    0.239684    0.297419    11.00000    0.02497    0.03181 =
         0.02569   -0.00373   -0.00860   -0.01139
O1    4    0.967717    0.305616    0.433800    11.00000    0.02929    0.05038 =
         0.04447   -0.00454   -0.00954   -0.02428
O2    4    0.594849    0.253702    0.180839    11.00000    0.03108    0.06910 =
         0.02588   -0.00197   -0.00421   -0.02020
O3    4    0.424573    0.086036    0.299926    11.00000    0.04755    0.02967 =
         0.05928   -0.00457   -0.02607   -0.01518
N1    3    0.646593    0.308403    0.633936    11.00000    0.02719    0.02763 =
         0.02865    0.00252   -0.01129   -0.01276
N2    3    0.395923    0.285634    0.610670    11.00000    0.02336    0.02365 =
         0.02450    0.00210   -0.00707   -0.01069
N3    3    0.263129    0.398026    0.297150    11.00000    0.02784    0.03158 =
         0.03579    0.00186   -0.01336   -0.01402
AFIX   3
H3A   2    0.173529    0.381525    0.343590    11.00000   -1.20000
H3B   2    0.263429    0.492226    0.312990    11.00000   -1.20000
AFIX   0
C1    1    0.486076    0.311170    0.709872    11.00000    0.02730    0.02323 =
         0.02821    0.00309   -0.01181   -0.01055
C2    1    0.402022    0.336250    0.867411    11.00000    0.04085    0.03529 =
         0.02622    0.00282   -0.01210   -0.01624
AFIX  43
H2B   2    0.459258    0.353964    0.936427    11.00000   -1.20000
AFIX   0
C3    1    0.236240    0.334190    0.917053    11.00000    0.04249    0.03884 =
         0.02621    0.00220   -0.00188   -0.01758
AFIX  43
H3D   2    0.179096    0.351212    1.020996    11.00000   -1.20000
AFIX   0
C4    1    0.149424    0.306510    0.812785    11.00000    0.02977    0.03883 =
         0.03662    0.00499   -0.00231   -0.01737
AFIX  43
H4A   2    0.035417    0.306032    0.849005    11.00000   -1.20000
AFIX   0
C5    1    0.229056    0.280711    0.661346    11.00000    0.02592    0.03017 =
         0.03433    0.00438   -0.00867   -0.01453
AFIX  43
H5A   2    0.172578    0.260139    0.593023    11.00000   -1.20000
AFIX   0
C6    1    0.507522    0.267095    0.464539    11.00000    0.02327    0.02666 =
         0.02340    0.00117   -0.00663   -0.01164
C7    1    0.658625    0.280590    0.485105    11.00000    0.02313    0.02275 =
         0.02690    0.00163   -0.00824   -0.00951
C8    1    0.960629    0.046778    0.281283    11.00000    0.03142    0.02757 =
         0.03560    0.00005   -0.00844   -0.01092
AFIX  23
H8A   2    0.996584   -0.019384    0.364589    11.00000   -1.20000
H8B   2    0.873830    0.015131    0.251747    11.00000   -1.20000
AFIX   0
C9    1    1.125977    0.003874    0.148130    11.00000    0.03516    0.04878 =
         0.04139   -0.00853   -0.00335   -0.01540
AFIX 137
H9A   2    1.179125   -0.117336    0.114438    11.00000   -1.50000
H9B   2    1.213819    0.030938    0.178733    11.00000   -1.50000
H9C   2    1.090412    0.070666    0.066321    11.00000   -1.50000
HKLF 4
REM  I         P-1          R = 0.03
REM R1 =  0.0259 for   1794 Fo > 4sig(Fo)  and  0.0297 for all   2001 data
REM    155 parameters refined using      0 restraints
;
