# Supplementary material for: 2-(Ethyl­sulfin­yl)imidazo[1,2-a]pyridine-3-sulfonamide
Source: Acta Crystallogr Sect E Struct Rep Online. 2012 Apr 13;68(Pt 5):o1342. doi: 10.1107/S1600536812013992 (PMC3344477; doi:10.1107/S1600536812013992)
Supplement: Supplementary file 2 [file e-68-o1342-Isup2.hkl]

# 
# h,k,l, Fc-squared, Fo-squared, sigma(Fo-squared) and status flag 
# 
data_I
_shelx_title ' I         P-1          R = 0.03' 
_shelx_refln_list_code          4 
_shelx_F_calc_maximum       80.40 
_exptl_crystal_F_000       284.00 
_reflns_d_resolution_high  0.8396 
 
loop_ 
 _symmetry_equiv_pos_as_xyz 
 'x, y, z' 
 '-x, -y, -z' 
 
_cell_length_a     8.3761 
_cell_length_b     8.5438 
_cell_length_c     9.1083 
_cell_angle_alpha  88.832 
_cell_angle_beta   75.376 
_cell_angle_gamma  65.170 
 
_shelx_F_squared_multiplier     1.000 
 
loop_ 
 _refln_index_h 
 _refln_index_k 
 _refln_index_l 
 _refln_F_squared_calc 
 _refln_F_squared_meas 
 _refln_F_squared_sigma 
 _refln_observed_status 
   2   0   0      938.33      943.14      7.00 o 
   3   0   0      794.87      781.96      5.56 o 
   4   0   0      103.50       98.45      1.52 o 
   5   0   0      111.39      113.22      1.83 o 
   6   0   0        6.91        7.61      1.00 o 
   7   0   0      168.56      157.48      5.34 o 
   8   0   0       47.72       44.50      3.03 o 
  -8   1   0      155.19      164.88      4.97 o 
  -7   1   0        0.01        0.54      1.07 o 
  -6   1   0       88.64       85.18      2.38 o 
  -5   1   0     1008.85     1033.46     15.37 o 
  -4   1   0      950.73      996.33      7.28 o 
  -3   1   0       50.07       58.39      1.06 o 
  -2   1   0        4.81        2.36      0.29 o 
  -1   1   0      533.03      480.94      3.79 o 
   0   1   0      206.95      215.51      1.58 o 
   1   1   0       11.56       14.19      0.40 o 
   2   1   0     2576.32     2371.91     36.14 o 
   3   1   0       23.91       27.93      0.75 o 
   4   1   0      643.65      688.61      5.29 o 
   5   1   0     1362.01     1377.83      9.69 o 
   6   1   0       52.86       49.21      1.39 o 
   7   1   0       24.36       19.62      1.42 o 
   8   1   0       41.07       45.81      2.82 o 
   9   1   0       57.87       56.21      4.36 o 
  -7   2   0        0.40        0.84      1.20 o 
  -6   2   0      103.60      102.68      2.73 o 
  -5   2   0      118.23      116.60      2.72 o 
  -4   2   0       83.63       81.82      1.52 o 
  -3   2   0     1221.96     1225.71     10.90 o 
  -2   2   0      435.12      444.31      3.63 o 
  -1   2   0      928.87      975.82      6.77 o 
   2   2   0      197.11      183.73      1.95 o 
   3   2   0       13.15        8.84      0.50 o 
   4   2   0       57.15       47.15      1.09 o 
   5   2   0        0.23       -0.38      0.38 o 
   6   2   0       67.85       67.32      1.59 o 
   7   2   0      235.95      225.05      3.06 o 
   8   2   0        7.10        8.04      1.53 o 
   9   2   0        2.96        8.17      1.72 o 
  -7   3   0       19.42       22.89      2.43 o 
  -6   3   0       28.69       33.30      2.53 o 
  -5   3   0      221.74      229.90      4.01 o 
  -4   3   0        0.37       -0.77      0.91 o 
  -3   3   0        5.51        5.70      0.58 o 
  -2   3   0       31.48       27.05      0.91 o 
  -1   3   0      758.58      755.78      7.57 o 
   0   3   0     6464.03     6761.59     82.96 o 
   1   3   0      231.98      244.43      2.38 o 
   2   3   0        2.15        0.41      0.24 o 
   3   3   0       42.24       50.76      1.01 o 
   4   3   0      304.30      314.14      3.05 o 
   5   3   0      884.78      923.14      7.05 o 
   6   3   0       53.34       52.99      2.20 o 
   7   3   0       91.85       96.20      2.03 o 
   8   3   0        7.92       11.74      1.65 o 
   9   3   0       60.20       61.47      3.11 o 
  -6   4   0       54.02       59.70      3.01 o 
  -5   4   0        7.42        7.62      1.14 o 
  -4   4   0      264.43      249.44      4.15 o 
  -3   4   0      334.47      328.35      4.56 o 
  -2   4   0       50.08       54.65      1.38 o 
  -1   4   0      110.08      107.88      1.71 o 
   0   4   0     2188.15     2177.58     13.97 o 
   1   4   0       37.99       39.46      0.94 o 
   2   4   0      996.16     1026.97      8.54 o 
   3   4   0      363.54      375.33      3.30 o 
   4   4   0       51.38       69.96      1.37 o 
   5   4   0       72.21       73.43      1.87 o 
   6   4   0       88.05       82.18      1.83 o 
   7   4   0      556.79      535.26      5.30 o 
   8   4   0       19.82       17.52      1.61 o 
   9   4   0      193.46      202.36      5.18 o 
  -5   5   0       37.18       45.56      2.64 o 
  -4   5   0        9.41       10.90      1.47 o 
  -3   5   0       20.41       23.57      1.74 o 
  -2   5   0      191.84      182.42      2.62 o 
  -1   5   0       16.96       14.54      0.91 o 
   0   5   0     1276.48     1303.07      9.24 o 
   1   5   0      216.02      243.45      3.63 o 
   2   5   0       72.79       67.77      1.75 o 
   3   5   0        1.39        2.25      0.38 o 
   4   5   0      451.83      440.51      4.92 o 
   5   5   0      846.11      877.13      7.45 o 
   6   5   0       41.16       40.92      1.45 o 
   7   5   0       35.99       40.11      1.52 o 
   8   5   0       35.43       42.27      1.64 o 
   9   5   0       71.04       74.22      2.50 o 
  -4   6   0        2.57        5.81      1.20 o 
  -3   6   0      115.23      119.64      3.08 o 
  -2   6   0       19.55       17.78      1.40 o 
  -1   6   0      437.81      450.45      4.59 o 
   0   6   0      301.33      289.81      3.32 o 
   1   6   0       21.68       23.99      1.38 o 
   2   6   0      136.72      140.22      2.73 o 
   3   6   0       65.07       70.15      2.00 o 
   4   6   0        0.11        1.35      0.70 o 
   5   6   0       73.67       79.21      2.25 o 
   6   6   0      198.35      183.27      3.40 o 
   7   6   0      374.05      358.23      5.06 o 
   8   6   0       14.56       13.59      1.33 o 
   9   6   0      136.23      129.52      3.97 o 
  -3   7   0       40.09       42.86      5.37 o 
  -2   7   0        2.11        1.55      1.26 o 
  -1   7   0       43.02       43.48      3.14 o 
   0   7   0      236.41      238.36      4.22 o 
   1   7   0       74.00       82.43      2.35 o 
   2   7   0      292.31      281.78      4.29 o 
   3   7   0        2.59        2.14      0.88 o 
   4   7   0       95.37       95.18      2.50 o 
   5   7   0      211.65      217.01      5.52 o 
   6   7   0      196.06      189.75      3.61 o 
   7   7   0      117.80      124.92      3.16 o 
   8   7   0       52.25       46.90      2.24 o 
   9   7   0        9.52       11.14      2.50 o 
  -2   8   0        0.08       -0.47      1.34 o 
  -1   8   0      112.43      108.29      3.98 o 
   0   8   0        4.32        4.14      1.01 o 
   1   8   0        9.15       11.00      1.27 o 
   2   8   0       12.74       14.17      1.34 o 
   3   8   0        8.68        8.18      1.10 o 
   4   8   0       50.61       46.91      1.99 o 
   5   8   0       77.28       81.32      2.53 o 
   6   8   0      135.68      130.09      3.20 o 
   7   8   0      290.72      283.39      4.84 o 
   8   8   0        0.33        0.97      0.98 o 
   0   9   0       57.47       64.36      7.50 o 
   1   9   0       26.60       26.34      2.17 o 
   2   9   0       73.96       72.26      2.53 o 
   3   9   0        0.03        0.91      0.90 o 
   4   9   0       14.78       19.11      1.63 o 
   5   9   0        4.35        5.34      1.34 o 
   6   9   0       41.91       38.07      2.17 o 
   7   9   0       83.87       98.03      3.05 o 
   3  10   0        2.41        1.38      1.22 o 
   4  10   0        2.85        1.21      0.97 o 
   5  10   0       25.22       24.34      2.50 o 
  -5 -10   1       61.01       63.80      3.52 o 
  -4 -10   1      147.11      147.49      4.79 o 
  -3 -10   1        0.44        0.61      1.31 o 
  -7  -9   1       71.53       73.01      3.92 o 
  -6  -9   1        7.92        7.68      1.67 o 
  -5  -9   1       24.00       28.09      7.06 o 
  -4  -9   1       83.06       81.36      2.64 o 
  -3  -9   1        1.03        0.26      0.88 o 
  -2  -9   1       39.40       46.14      2.88 o 
  -1  -9   1        4.91        8.24      1.72 o 
   0  -9   1      328.71      320.96      7.17 o 
  -8  -8   1        9.96        8.52      1.62 o 
  -7  -8   1        3.28        5.63      1.44 o 
  -6  -8   1       37.44       36.60      2.02 o 
  -5  -8   1      285.31      291.00      4.70 o 
  -4  -8   1      132.08      141.70      5.68 o 
  -3  -8   1       15.06       16.46      1.39 o 
  -2  -8   1       75.07       78.26      2.41 o 
  -1  -8   1      160.74      158.64      6.52 o 
   0  -8   1        3.69        5.05      1.06 o 
   1  -8   1      108.71      115.31      4.04 o 
   2  -8   1        0.22       -0.48      1.89 o 
  -8  -7   1      133.29      121.52      3.14 o 
  -7  -7   1       88.72       91.01      3.57 o 
  -6  -7   1        0.17        0.16      0.74 o 
  -5  -7   1       48.89       50.48      1.98 o 
  -4  -7   1      432.67      423.67      7.01 o 
  -3  -7   1        0.01       -0.09      0.70 o 
  -2  -7   1        0.55        1.27      0.76 o 
  -1  -7   1        3.52        2.80      1.49 o 
   0  -7   1     1175.82     1145.47     10.82 o 
   1  -7   1      666.17      639.16      7.29 o 
   2  -7   1        8.49        8.66      2.97 o 
   3  -7   1      192.52      205.87      5.35 o 
  -9  -6   1      103.38      110.87      4.06 o 
  -8  -6   1       82.05       81.08      3.41 o 
  -7  -6   1        4.54        5.94      1.13 o 
  -6  -6   1        5.90        4.44      1.56 o 
  -5  -6   1      820.72      829.36      8.29 o 
  -4  -6   1      492.68      525.58      6.20 o 
  -3  -6   1       91.48       95.65      3.30 o 
  -2  -6   1      375.08      372.96      3.65 o 
  -1  -6   1       82.44       76.70      1.58 o 
   0  -6   1      606.33      584.57      5.28 o 
   1  -6   1      297.72      305.25      3.64 o 
   2  -6   1      107.61      110.06      2.22 o 
   3  -6   1        4.24        4.47      1.91 o 
   4  -6   1        3.32        2.51      1.07 o 
  -9  -5   1       45.70       50.35      4.16 o 
  -8  -5   1       53.59       48.55      1.76 o 
  -7  -5   1       44.75       53.21      1.97 o 
  -6  -5   1       15.71       14.04      1.27 o 
  -5  -5   1      214.17      226.32      2.92 o 
  -4  -5   1      954.57      961.54      7.32 o 
  -3  -5   1       41.76       41.77      1.10 o 
  -2  -5   1      700.01      754.36      6.11 o 
  -1  -5   1       88.26       85.56      1.53 o 
   0  -5   1     2975.13     2923.88     18.68 o 
   1  -5   1      856.69      859.41      6.86 o 
   2  -5   1      170.46      173.68      2.60 o 
   3  -5   1      156.89      163.91      3.29 o 
   4  -5   1        6.02        6.51      1.11 o 
   5  -5   1       31.55       35.59      5.85 o 
  -9  -4   1      115.78      125.12      4.22 o 
  -8  -4   1      482.31      463.74      6.21 o 
  -7  -4   1      121.96      124.40      2.38 o 
  -6  -4   1      173.90      179.36      5.29 o 
  -5  -4   1      332.85      323.61      3.49 o 
  -4  -4   1      232.64      237.24      2.70 o 
  -3  -4   1       56.97       63.66      1.24 o 
  -2  -4   1      144.23      117.06      1.74 o 
  -1  -4   1       44.00       44.17      0.98 o 
   0  -4   1     1142.51     1159.49      8.09 o 
   1  -4   1     2555.34     2659.45     17.00 o 
   2  -4   1      243.09      229.33      2.79 o 
   3  -4   1       32.50       31.98      1.27 o 
   4  -4   1        1.35        0.61      0.74 o 
   5  -4   1      127.26      125.43      3.27 o 
   6  -4   1        5.44        6.37      1.50 o 
  -9  -3   1        0.02        1.67      1.66 o 
  -8  -3   1        0.02       -1.13      1.13 o 
  -7  -3   1       77.53       90.33      2.01 o 
  -6  -3   1      326.90      316.96      3.63 o 
  -5  -3   1      278.95      281.57      3.16 o 
  -4  -3   1     1069.84     1193.09      8.41 o 
  -3  -3   1       40.26       54.33      1.28 o 
  -2  -3   1      538.28      561.03      4.73 o 
  -1  -3   1        0.95        1.15      0.28 o 
   0  -3   1      356.31      336.15      2.91 o 
   1  -3   1      118.78      124.24      1.67 o 
   2  -3   1      563.51      572.54      4.74 o 
   3  -3   1      377.92      376.77      3.99 o 
   4  -3   1       30.45       37.21      1.28 o 
   5  -3   1      229.57      249.96      4.81 o 
   6  -3   1       89.80       96.15      3.56 o 
   7  -3   1       34.19       36.68      7.33 o 
  -9  -2   1       66.45       67.34      7.30 o 
  -8  -2   1      345.01      326.87     14.43 o 
  -7  -2   1      203.45      199.22      3.67 o 
  -6  -2   1      200.75      196.96      2.72 o 
  -5  -2   1      403.33      373.94      3.73 o 
  -4  -2   1      516.31      561.75      4.61 o 
  -3  -2   1        5.71       10.19      0.63 o 
  -2  -2   1     2702.15     2565.10     15.66 o 
  -1  -2   1      968.77      993.70      8.89 o 
   2  -2   1       44.67       61.63      1.13 o 
   3  -2   1      270.72      282.25      2.88 o 
   4  -2   1        0.01        0.21      0.55 o 
   5  -2   1      378.70      369.94      4.88 o 
   6  -2   1       21.97       22.07      2.03 o 
   7  -2   1       36.17       43.35      2.94 o 
  -8  -1   1       37.03       37.20      2.77 o 
  -7  -1   1      116.23      117.91      2.87 o 
  -6  -1   1       16.95       17.77      1.32 o 
  -5  -1   1       25.37       24.60      1.02 o 
  -4  -1   1     1235.17     1326.58     10.76 o 
  -3  -1   1        1.92        0.41      0.27 o 
  -2  -1   1       10.59       13.34      0.55 o 
  -1  -1   1      100.33       93.59      1.10 o 
   0  -1   1     2085.07     2105.40     17.51 o 
   1  -1   1      228.08      242.91      2.00 o 
   2  -1   1     1577.51     1608.34     10.19 o 
   3  -1   1      887.98      884.35      6.60 o 
   4  -1   1      452.66      486.02      4.20 o 
   5  -1   1      225.29      244.76      2.99 o 
   6  -1   1       67.29       72.13      4.97 o 
   7  -1   1      499.56      491.51      8.34 o 
   8  -1   1        0.87        0.48      1.16 o 
  -8   0   1      243.09      237.79      5.85 o 
  -7   0   1       27.71       23.95      2.65 o 
  -6   0   1      544.99      544.03      6.50 o 
  -5   0   1      394.48      391.83      4.94 o 
  -4   0   1        9.10        5.11      0.45 o 
  -3   0   1      116.83      145.93      1.64 o 
  -2   0   1     2677.24     2643.59     23.88 o 
  -1   0   1       28.98       31.64      0.55 o 
   1   0   1     1272.90     1238.15     11.46 o 
   2   0   1      276.69      248.10      2.30 o 
   3   0   1        6.36        7.43      0.45 o 
   4   0   1        0.84        4.14      0.44 o 
   5   0   1      311.60      288.50      3.10 o 
   6   0   1        3.58        2.40      0.56 o 
   7   0   1       29.32       26.14      2.22 o 
   8   0   1      160.24      159.48      4.71 o 
  -8   1   1       72.90       75.07      5.81 o 
  -7   1   1      133.44      128.20      3.23 o 
  -6   1   1        0.06       -0.19      0.69 o 
  -5   1   1      283.97      272.22      5.02 o 
  -4   1   1        8.45        8.45      0.88 o 
  -3   1   1      930.67      907.80      8.03 o 
  -2   1   1       59.98       66.47      1.40 o 
  -1   1   1     1733.77     1752.11     12.83 o 
   0   1   1      515.38      507.32      3.39 o 
   1   1   1      429.30      440.53      2.97 o 
   2   1   1     2618.92     2532.88     17.79 o 
   3   1   1       18.88       22.28      0.66 o 
   4   1   1       10.46       10.44      0.80 o 
   5   1   1      253.26      267.09      2.87 o 
   6   1   1       77.14       73.80      4.33 o 
   7   1   1      653.26      621.69      6.80 o 
   8   1   1       29.92       31.15      5.48 o 
   9   1   1      110.96      107.42      4.09 o 
  -7   2   1       76.15       75.20      3.44 o 
  -6   2   1      110.88      108.99      4.47 o 
  -5   2   1      495.11      497.26      6.17 o 
  -4   2   1       44.41       40.79      1.92 o 
  -3   2   1      108.36      100.29      2.94 o 
  -2   2   1      168.11      148.52      2.32 o 
  -1   2   1     1429.72     1411.22     13.46 o 
   0   2   1      444.08      420.68      3.13 o 
   1   2   1       11.04        7.12      0.50 o 
   2   2   1     1362.74     1288.68      8.19 o 
   3   2   1        0.31        0.96      0.27 o 
   4   2   1      104.50      139.67      2.22 o 
   5   2   1       21.48       14.88      0.79 o 
   6   2   1      272.21      268.34      3.11 o 
   7   2   1      551.73      539.21      6.18 o 
   8   2   1       74.55       66.60      2.99 o 
   9   2   1        0.02       -1.17      1.17 o 
  -6   3   1        3.94        5.09      1.13 o 
  -5   3   1       10.86        9.87      1.21 o 
  -4   3   1        4.43        3.79      0.89 o 
  -3   3   1      806.67      807.92      8.39 o 
  -2   3   1       33.54       33.64      0.95 o 
  -1   3   1      813.94      827.30      5.99 o 
   0   3   1       63.91       94.44      1.67 o 
   1   3   1      287.25      299.42      3.17 o 
   2   3   1      845.65      802.72      7.99 o 
   3   3   1      570.50      572.05      4.36 o 
   4   3   1      246.82      254.49      2.62 o 
   5   3   1      120.82      122.99      3.02 o 
   6   3   1       26.96       25.28      1.13 o 
   7   3   1      627.76      620.51      6.80 o 
   8   3   1       14.36       17.51      1.38 o 
   9   3   1      316.49      302.34      9.40 o 
  -6   4   1      102.65      105.55      3.20 o 
  -5   4   1       27.64       27.92      1.89 o 
  -4   4   1       15.72       13.85      1.57 o 
  -3   4   1      127.56      131.92      2.88 o 
  -2   4   1      128.17      122.61      1.92 o 
  -1   4   1      114.05      114.57      2.59 o 
   0   4   1      242.44      254.04      2.61 o 
   1   4   1      178.51      181.99      1.91 o 
   2   4   1      106.52      126.71      2.10 o 
   3   4   1        3.45        2.57      0.36 o 
   4   4   1        0.18        2.91      0.58 o 
   5   4   1      131.62      127.12      2.65 o 
   6   4   1       14.41       16.78      0.98 o 
   7   4   1      688.31      655.98      5.99 o 
   8   4   1      218.82      214.89      3.81 o 
   9   4   1       34.06       30.17      1.88 o 
  -5   5   1       37.53       37.46      2.41 o 
  -4   5   1       27.24       29.53      2.07 o 
  -3   5   1      110.77      112.97      2.82 o 
  -2   5   1       72.83       69.86      2.15 o 
  -1   5   1      534.91      538.20      7.22 o 
   0   5   1      196.79      187.63      2.40 o 
   1   5   1        8.04       12.31      0.91 o 
   2   5   1     1664.48     1660.83     13.29 o 
   3   5   1      413.25      448.18      4.99 o 
   4   5   1        0.89        1.38      0.40 o 
   5   5   1      139.48      136.21      2.12 o 
   6   5   1      567.56      544.98      5.20 o 
   7   5   1      299.89      301.78      3.72 o 
   8   5   1        0.13        0.64      0.77 o 
   9   5   1      285.62      283.28      4.72 o 
  -4   6   1        1.98        1.59      1.01 o 
  -3   6   1      209.36      213.85      4.17 o 
  -2   6   1       13.48       11.96      1.22 o 
  -1   6   1        4.08        5.83      0.97 o 
   0   6   1       28.46       27.63      1.84 o 
   1   6   1      162.25      151.16      2.84 o 
   2   6   1      187.60      181.44      5.23 o 
   3   6   1       43.85       43.01      1.69 o 
   4   6   1      336.93      325.58      4.83 o 
   5   6   1      167.70      168.68      5.49 o 
   6   6   1       44.06       47.57      1.92 o 
   7   6   1      775.73      775.84      8.23 o 
   8   6   1        0.01        0.84      1.39 o 
   9   6   1       48.63       50.88      3.99 o 
  -3   7   1      105.16      113.73      5.64 o 
  -2   7   1        0.01        2.25      1.29 o 
  -1   7   1      256.42      257.58      5.75 o 
   0   7   1       62.55       57.70      2.05 o 
   1   7   1      116.49      113.62      3.99 o 
   2   7   1      214.61      212.99      3.67 o 
   3   7   1       52.92       57.70      2.06 o 
   4   7   1      143.85      130.57      3.51 o 
   5   7   1      137.08      146.26      3.55 o 
   6   7   1      416.85      411.78      5.60 o 
   7   7   1      193.74      194.37      3.77 o 
   8   7   1        1.19       -0.34      1.00 o 
   9   7   1       74.23       75.95      4.19 o 
  -1   8   1       10.92       12.64      1.94 o 
   0   8   1       12.21       15.50      1.98 o 
   1   8   1      171.31      176.21      3.57 o 
   2   8   1        5.89        3.41      0.92 o 
   3   8   1        0.03       -0.52      0.70 o 
   4   8   1       39.24       42.80      1.99 o 
   5   8   1        5.22        4.02      1.74 o 
   6   8   1       42.57       46.93      2.61 o 
   7   8   1      515.17      529.59      6.96 o 
   8   8   1       23.25       21.77      1.79 o 
   0   9   1        2.99        2.34      1.41 o 
   1   9   1        0.01       -0.91      1.18 o 
   2   9   1      189.83      190.58      3.99 o 
   3   9   1       17.03       15.97      1.53 o 
   4   9   1       19.53       17.59      1.59 o 
   5   9   1       43.32       47.33      2.29 o 
   6   9   1       24.39       27.34      1.90 o 
   7   9   1        0.31        1.43      1.00 o 
   3  10   1       18.99       20.30      1.76 o 
   4  10   1      118.52      130.36      3.51 o 
   5  10   1       61.86       52.51      2.46 o 
  -6  -9   2       37.67       39.66      2.93 o 
  -5  -9   2       79.13       80.89      3.48 o 
  -4  -9   2       23.72       17.21      3.45 o 
  -3  -9   2       12.97       10.65      1.75 o 
  -2  -9   2      143.28      155.56      4.61 o 
  -1  -9   2        5.86        7.25      1.61 o 
   0  -9   2       19.23       16.90      1.67 o 
  -7  -8   2      302.99      308.19      6.50 o 
  -6  -8   2        5.70        6.91      1.49 o 
  -5  -8   2       41.75       43.15      6.35 o 
  -4  -8   2      147.01      141.41      9.50 o 
  -3  -8   2       24.73       21.86      1.92 o 
  -2  -8   2       28.18       28.97      1.76 o 
  -1  -8   2       25.55       28.31      1.77 o 
   0  -8   2        4.91        6.88      1.18 o 
   1  -8   2      117.25      107.72      2.97 o 
   2  -8   2        0.10        1.33      1.28 o 
  -8  -7   2       43.23       40.22      4.36 o 
  -7  -7   2       28.60       29.67      2.31 o 
  -6  -7   2       14.34       15.69      1.76 o 
  -5  -7   2      362.65      372.89     11.02 o 
  -4  -7   2       34.06       32.07      1.68 o 
  -3  -7   2       46.03       43.83      1.83 o 
  -2  -7   2      504.38      492.94      5.92 o 
  -1  -7   2       29.77       29.61      1.63 o 
   0  -7   2      107.24      108.65      2.67 o 
   1  -7   2      419.36      427.26      6.72 o 
   2  -7   2        0.05       -0.19      0.82 o 
   3  -7   2       18.31       24.43      2.26 o 
  -8  -6   2       20.34       19.77      1.56 o 
  -7  -6   2      331.21      328.89      4.19 o 
  -6  -6   2      119.32      125.37      2.73 o 
  -5  -6   2      193.74      195.37      2.84 o 
  -4  -6   2      187.45      184.48      2.61 o 
  -3  -6   2       61.10       63.05      2.33 o 
  -2  -6   2       25.72       22.58      1.06 o 
  -1  -6   2       15.72       15.29      0.94 o 
   0  -6   2      163.28      160.47      2.47 o 
   1  -6   2      174.17      168.55      2.67 o 
   2  -6   2       48.10       50.51      1.73 o 
   3  -6   2      153.90      165.88      3.49 o 
   4  -6   2        4.78        5.33      1.18 o 
  -8  -5   2      179.91      191.91      3.26 o 
  -7  -5   2        0.59        0.74      0.65 o 
  -6  -5   2      209.29      202.97      2.98 o 
  -5  -5   2      346.97      346.16      3.80 o 
  -4  -5   2      109.96      110.04      1.94 o 
  -3  -5   2        1.29        1.12      0.45 o 
  -2  -5   2      812.36      783.52      6.11 o 
  -1  -5   2       30.94       32.05      1.65 o 
   0  -5   2       76.32       76.06      1.60 o 
   1  -5   2       12.56       14.77      0.95 o 
   2  -5   2       88.90       82.88      1.87 o 
   3  -5   2        0.50        0.98      0.63 o 
   4  -5   2        0.35       -0.24      0.76 o 
   5  -5   2        2.45        2.15      2.20 o 
  -9  -4   2       16.24       18.57      2.12 o 
  -8  -4   2       89.39       85.62      4.58 o 
  -7  -4   2      492.07      514.17      5.32 o 
  -6  -4   2        0.10        1.06      0.62 o 
  -5  -4   2      384.98      381.98      5.08 o 
  -4  -4   2       48.98       41.68      1.21 o 
  -3  -4   2      606.40      602.70      4.92 o 
  -2  -4   2        0.88       -0.29      0.31 o 
  -1  -4   2        1.95        1.78      0.41 o 
   0  -4   2      490.83      452.81      3.97 o 
   1  -4   2     1033.78     1072.02      7.88 o 
   2  -4   2      366.41      356.11      3.71 o 
   3  -4   2      235.78      236.59      4.61 o 
   4  -4   2       36.67       31.94      1.57 o 
   5  -4   2       47.09       50.35      4.97 o 
   6  -4   2        5.11        6.54      2.47 o 
  -8  -3   2      108.09      112.58      3.68 o 
  -7  -3   2       11.37       14.03      1.59 o 
  -6  -3   2      115.88      102.59      2.06 o 
  -5  -3   2      388.48      391.13      3.99 o 
  -4  -3   2        0.27        2.28      0.47 o 
  -3  -3   2       94.51       84.12      1.47 o 
  -2  -3   2      981.17      966.14      8.44 o 
  -1  -3   2      324.15      316.95      3.45 o 
   0  -3   2       11.85       16.97      0.67 o 
   1  -3   2       33.02       38.71      1.01 o 
   2  -3   2       42.32       37.36      1.09 o 
   3  -3   2      136.95      151.14      2.46 o 
   4  -3   2        3.60        3.17      0.63 o 
   5  -3   2        5.96        3.75      0.88 o 
   6  -3   2      105.63      105.74      3.68 o 
   7  -3   2      173.38      166.78      4.92 o 
  -8  -2   2       89.87       87.71      4.84 o 
  -7  -2   2      207.99      210.10      6.52 o 
  -6  -2   2       35.76       35.19      1.78 o 
  -5  -2   2       57.56       53.99      1.43 o 
  -4  -2   2      282.19      284.97      3.00 o 
  -3  -2   2      216.14      207.45      2.26 o 
  -2  -2   2     1025.59     1041.99      7.94 o 
  -1  -2   2       77.36       59.51      1.51 o 
   0  -2   2      347.76      304.05      2.53 o 
   1  -2   2      137.57      144.48      1.69 o 
   2  -2   2      522.45      503.64      4.12 o 
   3  -2   2     1576.37     1651.07     11.10 o 
   4  -2   2       51.59       52.24      1.59 o 
   5  -2   2       52.49       54.03      1.50 o 
   6  -2   2        5.16        4.91      2.67 o 
   7  -2   2      133.60      129.39      6.69 o 
   8  -2   2       47.46       50.52      3.35 o 
  -8  -1   2       34.68       34.25      2.70 o 
  -7  -1   2       37.51       36.81      1.99 o 
  -6  -1   2      248.23      238.52      3.95 o 
  -5  -1   2      301.30      304.01      3.26 o 
  -4  -1   2        4.40        6.21      0.73 o 
  -3  -1   2      666.77      677.65      5.14 o 
  -2  -1   2     1167.73     1198.44     13.93 o 
  -1  -1   2        0.44        0.64      0.65 o 
   0  -1   2     2953.02     2844.93     30.41 o 
   1  -1   2     3073.19     3081.41     18.52 o 
   2  -1   2      311.11      348.65      2.91 o 
   3  -1   2      337.89      336.40      3.05 o 
   4  -1   2        0.41        1.25      0.57 o 
   5  -1   2      212.91      202.40      4.03 o 
   6  -1   2        1.59        0.07      1.02 o 
   7  -1   2      543.62      536.13      8.96 o 
   8  -1   2      164.06      162.48      7.44 o 
  -8   0   2       80.15       85.32      3.63 o 
  -7   0   2      135.70      138.77      5.01 o 
  -6   0   2       35.99       36.74      1.86 o 
  -5   0   2      283.00      261.35      4.01 o 
  -4   0   2      102.37       98.62      1.43 o 
  -3   0   2      433.68      426.70      3.52 o 
  -2   0   2     1498.24     1587.78     10.46 o 
  -1   0   2      349.98      334.08      3.39 o 
   0   0   2     3738.17     3638.22     30.55 o 
   1   0   2      436.23      483.51      3.44 o 
   3   0   2      899.29      897.68      7.39 o 
   4   0   2       43.26       44.46      0.97 o 
   5   0   2      220.88      208.62      2.67 o 
   6   0   2       65.44       63.73      1.95 o 
   7   0   2      253.77      250.38      4.02 o 
   8   0   2       31.04       34.64      2.68 o 
   9   0   2       58.78       56.68      3.20 o 
  -7   1   2        1.21        1.66      0.93 o 
  -6   1   2      208.16      196.95      3.85 o 
  -5   1   2      571.32      584.49      6.80 o 
  -4   1   2      113.77      123.93      2.64 o 
  -3   1   2     1308.35     1311.13     12.62 o 
  -2   1   2      201.40      231.94      2.99 o 
  -1   1   2      502.00      556.82      5.01 o 
   0   1   2      607.89      573.59      7.51 o 
   1   1   2      313.36      349.32      2.68 o 
   2   1   2     1173.53     1136.00     10.55 o 
   3   1   2      437.19      428.57      4.66 o 
   4   1   2       20.47       16.23      0.91 o 
   5   1   2       80.54       70.45      1.30 o 
   6   1   2        0.61        1.51      0.65 o 
   7   1   2     1214.02     1229.89     11.22 o 
   8   1   2       52.05       50.38      4.60 o 
   9   1   2        4.01        4.66      1.58 o 
  -7   2   2       32.68       32.08      2.09 o 
  -6   2   2        3.62        3.45      1.00 o 
  -5   2   2      117.10      115.27      2.87 o 
  -4   2   2        3.86        3.59      0.86 o 
  -3   2   2      131.19      119.28      2.47 o 
  -2   2   2        0.71        0.49      0.46 o 
  -1   2   2     1177.97     1113.78      9.24 o 
   0   2   2       17.94       22.47      0.94 o 
   1   2   2     1720.75     1757.26     10.97 o 
   2   2   2      845.82      761.80      5.92 o 
   3   2   2      791.57      822.54      5.76 o 
   4   2   2      734.24      799.40      6.46 o 
   5   2   2      108.90       99.98      1.76 o 
   6   2   2       28.30       27.75      1.51 o 
   7   2   2        0.01        0.51      1.08 o 
   8   2   2        3.13        3.95      1.22 o 
   9   2   2       59.49       62.03      6.69 o 
  -6   3   2      234.98      247.86     11.39 o 
  -5   3   2      268.21      274.12      4.67 o 
  -4   3   2        5.96        6.59      1.01 o 
  -3   3   2     1117.73     1144.46     10.58 o 
  -2   3   2       18.05       21.55      2.45 o 
  -1   3   2      421.83      420.22      3.60 o 
   0   3   2       36.70       36.65      0.89 o 
   1   3   2      499.86      509.26      4.41 o 
   2   3   2      723.94      754.84      5.36 o 
   3   3   2      353.00      388.30      3.29 o 
   4   3   2       32.88       23.60      0.86 o 
   5   3   2       24.47       23.69      1.09 o 
   6   3   2      157.49      170.74      2.94 o 
   7   3   2     1337.08     1291.67     11.51 o 
   8   3   2       34.74       32.40      1.79 o 
   9   3   2       75.62       74.76      2.77 o 
  -5   4   2       52.69       49.31      2.26 o 
  -4   4   2        2.86        4.08      1.00 o 
  -3   4   2        0.52        1.07      0.79 o 
  -2   4   2      148.12      137.16      2.81 o 
  -1   4   2     1049.20     1030.82      7.59 o 
   0   4   2       16.18       10.03      0.91 o 
   1   4   2        4.91        7.32      0.50 o 
   2   4   2      788.62      774.39      6.94 o 
   3   4   2      197.79      205.53      3.46 o 
   4   4   2        3.16        5.94      0.60 o 
   5   4   2      123.01      117.57      2.08 o 
   6   4   2      118.09      121.65      2.08 o 
   7   4   2      210.81      209.66      7.64 o 
   8   4   2       43.32       40.94      1.87 o 
   9   4   2      289.91      289.17      4.77 o 
  -4   5   2       14.43       14.72      1.51 o 
  -3   5   2      251.89      249.87      4.34 o 
  -2   5   2       88.81       84.43      2.38 o 
  -1   5   2       42.61       44.11      1.72 o 
   0   5   2       16.37       14.78      0.85 o 
   1   5   2       54.64       51.25      1.53 o 
   2   5   2       21.24       29.69      1.33 o 
   3   5   2      646.56      699.67      6.83 o 
   4   5   2      698.58      654.01      5.75 o 
   5   5   2       45.74       45.00      1.73 o 
   6   5   2        6.44        8.90      0.81 o 
   7   5   2      443.41      435.69      5.39 o 
   8   5   2       64.89       55.64      2.04 o 
   9   5   2       54.47       46.45      2.15 o 
  -3   6   2       46.58       44.41      2.96 o 
  -2   6   2        1.26       -0.14      1.00 o 
  -1   6   2      471.70      467.10      8.48 o 
   0   6   2      185.27      166.23      5.46 o 
   1   6   2      253.53      261.06      3.87 o 
   2   6   2      146.23      142.54      2.81 o 
   3   6   2        1.13        1.57      0.82 o 
   4   6   2       14.80       15.83      1.23 o 
   5   6   2       17.28       18.39      1.35 o 
   6   6   2      721.42      702.14      7.56 o 
   7   6   2       86.35       81.17      2.40 o 
   8   6   2       14.76       13.69      1.64 o 
   9   6   2      111.31      115.62      3.83 o 
  -2   7   2        3.49        5.94      1.55 o 
  -1   7   2      143.14      143.23      4.39 o 
   0   7   2       11.91       12.34      1.65 o 
   1   7   2      333.44      330.08      7.29 o 
   2   7   2      101.70       89.32      2.73 o 
   3   7   2        6.85        6.98      1.02 o 
   4   7   2      490.26      468.24      5.90 o 
   5   7   2        6.88        7.56      1.06 o 
   6   7   2       21.16       22.31      1.60 o 
   7   7   2       51.70       52.69      2.16 o 
   8   7   2       44.43       49.65      2.76 o 
   9   7   2       60.91       53.80      3.08 o 
  -1   8   2      158.72      168.34      5.13 o 
   0   8   2       13.25       10.49      2.53 o 
   1   8   2       93.30       91.74      2.65 o 
   2   8   2       74.43       77.52      2.47 o 
   3   8   2      184.10      177.21      3.58 o 
   4   8   2        4.50        2.97      0.90 o 
   5   8   2        0.08       -0.09      0.83 o 
   6   8   2      540.86      532.14      6.89 o 
   7   8   2        4.75        7.29      1.24 o 
   8   8   2        7.20        8.93      1.60 o 
   1   9   2       95.60       95.41      5.91 o 
   2   9   2       21.33       17.10      1.94 o 
   3   9   2       23.95       21.06      1.68 o 
   4   9   2      124.48      121.04      3.71 o 
   5   9   2        0.92        0.45      0.89 o 
   6   9   2       37.45       41.65      3.19 o 
   7   9   2        4.73        6.42      1.28 o 
   4  10   2       30.19       35.92      2.25 o 
   5  10   2       11.97        9.32      1.41 o 
  -6  -9   3        1.50        1.86      1.45 o 
  -5  -9   3       48.99       47.30      3.15 o 
  -4  -9   3       40.42       41.08      2.94 o 
  -3  -9   3       23.11       20.27      2.23 o 
  -2  -9   3       15.72       15.51      2.05 o 
  -1  -9   3       63.25       68.40      3.36 o 
   0  -9   3       66.28       69.83      6.83 o 
  -7  -8   3       83.74       81.06      3.48 o 
  -6  -8   3        8.70        8.39      1.61 o 
  -5  -8   3       63.39       67.81      3.19 o 
  -4  -8   3        6.32        3.87      1.32 o 
  -3  -8   3       30.26       32.19      2.55 o 
  -2  -8   3      170.95      172.48      4.70 o 
  -1  -8   3        0.56        1.68      1.22 o 
   0  -8   3       38.12       35.44      2.81 o 
   1  -8   3        2.03        2.12      2.57 o 
   2  -8   3       52.13       54.77      3.10 o 
  -7  -7   3       79.80       84.06      3.37 o 
  -6  -7   3       24.02       23.44      2.12 o 
  -5  -7   3      151.75      147.70      4.18 o 
  -4  -7   3      132.88      125.50      3.82 o 
  -3  -7   3        9.84       11.09      1.59 o 
  -2  -7   3      272.46      263.55      5.49 o 
  -1  -7   3       62.69       57.56      2.00 o 
   0  -7   3       45.92       47.24      2.04 o 
   1  -7   3       17.14       13.69      1.32 o 
   2  -7   3       67.35       69.68      2.37 o 
   3  -7   3      121.54      117.40      4.19 o 
  -8  -6   3       58.47       58.98      2.34 o 
  -7  -6   3      153.53      158.11      3.41 o 
  -6  -6   3        0.49        1.45      0.78 o 
  -5  -6   3      183.54      191.04      3.46 o 
  -4  -6   3       15.53       19.13      2.04 o 
  -3  -6   3      370.16      378.60      4.78 o 
  -2  -6   3      504.78      518.05      4.84 o 
  -1  -6   3       66.48       67.32      2.69 o 
   0  -6   3      628.25      621.19      5.66 o 
   1  -6   3        6.13        6.10      0.82 o 
   2  -6   3       27.11       27.01      1.38 o 
   3  -6   3       81.33       90.71      2.21 o 
   4  -6   3        3.81        5.03      1.49 o 
  -8  -5   3      156.35      161.06      5.48 o 
  -7  -5   3       56.84       60.77      3.77 o 
  -6  -5   3       26.09       24.07      1.53 o 
  -5  -5   3      273.61      265.92      4.02 o 
  -4  -5   3      330.78      329.81      3.59 o 
  -3  -5   3       42.03       38.14      1.22 o 
  -2  -5   3      311.33      296.13      3.17 o 
  -1  -5   3        2.54        2.09      0.52 o 
   0  -5   3      225.87      215.01      2.71 o 
   1  -5   3        5.38        6.18      0.77 o 
   2  -5   3      781.05      772.01      6.71 o 
   3  -5   3       81.12       82.63      1.97 o 
   4  -5   3        0.02       -0.65      0.65 o 
   5  -5   3       44.81       48.68      3.38 o 
  -8  -4   3       46.55       45.36      2.82 o 
  -7  -4   3       25.19       30.98      1.83 o 
  -6  -4   3       74.21       67.69      1.78 o 
  -5  -4   3      331.09      338.57      3.82 o 
  -4  -4   3       93.03       95.08      2.29 o 
  -3  -4   3      620.28      629.24      5.19 o 
  -2  -4   3      590.40      588.80      4.81 o 
  -1  -4   3      432.82      409.44      4.90 o 
   0  -4   3       57.92       51.70      1.28 o 
   1  -4   3        0.33        0.36      0.44 o 
   2  -4   3       27.75       23.88      1.13 o 
   3  -4   3      222.23      226.65      3.46 o 
   4  -4   3        1.38        1.90      1.78 o 
   5  -4   3       11.48        8.88      1.48 o 
   6  -4   3       41.32       40.46      2.87 o 
  -8  -3   3      234.27      246.26      5.53 o 
  -7  -3   3       48.59       50.28      2.05 o 
  -6  -3   3        9.87       10.46      0.91 o 
  -5  -3   3      394.57      405.40      4.69 o 
  -4  -3   3       64.60       79.58      1.61 o 
  -3  -3   3       73.93       88.32      1.51 o 
  -2  -3   3      871.58      917.14      9.83 o 
  -1  -3   3      680.25      677.07      6.24 o 
   0  -3   3        3.84        7.89      0.57 o 
   1  -3   3        0.98        1.07      0.39 o 
   2  -3   3      320.89      316.94      3.27 o 
   3  -3   3      150.08      141.03      2.19 o 
   4  -3   3        1.81        1.51      0.60 o 
   5  -3   3      110.84      110.31      2.58 o 
   6  -3   3        1.60        0.47      1.55 o 
   7  -3   3       63.88       66.97      3.25 o 
  -8  -2   3        1.10        0.29      0.93 o 
  -7  -2   3       28.38       34.92      2.46 o 
  -6  -2   3       69.21       61.86      2.11 o 
  -5  -2   3      624.51      638.33      5.59 o 
  -4  -2   3       58.92       60.28      1.40 o 
  -3  -2   3     1030.21      999.81      7.25 o 
  -2  -2   3       89.24       86.03      1.30 o 
  -1  -2   3        4.14        5.96      0.59 o 
   0  -2   3      428.24      385.49      3.93 o 
   1  -2   3      402.28      409.08      4.24 o 
   2  -2   3      310.00      325.77      3.10 o 
   3  -2   3      910.67      931.17      6.97 o 
   4  -2   3        1.01        1.04      0.52 o 
   5  -2   3      104.04      100.60      2.42 o 
   6  -2   3      104.38      115.00      2.70 o 
   7  -2   3      172.93      181.57      4.90 o 
   8  -2   3        6.39        8.08      1.74 o 
  -8  -1   3      141.82      149.20      3.72 o 
  -7  -1   3       34.14       36.59      4.44 o 
  -6  -1   3      151.77      136.34      3.05 o 
  -5  -1   3      793.31      801.70      9.32 o 
  -4  -1   3      310.63      338.69      3.38 o 
  -3  -1   3        7.07       13.98      0.69 o 
  -2  -1   3     4572.20     4664.39     31.36 o 
  -1  -1   3      941.69      929.29      7.21 o 
   0  -1   3      757.33      712.73      8.33 o 
   1  -1   3      314.63      321.51      2.72 o 
   2  -1   3      724.60      684.27      5.56 o 
   3  -1   3      149.96      143.71      1.86 o 
   4  -1   3      125.14      114.67      2.04 o 
   5  -1   3      577.63      574.90      6.18 o 
   6  -1   3       99.77       99.89      2.48 o 
   7  -1   3        1.82        2.78      1.27 o 
   8  -1   3      224.59      226.44      5.74 o 
  -7   0   3       38.66       39.68      2.21 o 
  -6   0   3       15.30       11.87      1.29 o 
  -5   0   3      188.04      205.39      8.26 o 
  -4   0   3      271.85      260.25      3.86 o 
  -3   0   3      595.76      565.70      4.55 o 
  -2   0   3      145.04      159.36      2.58 o 
  -1   0   3      782.40      752.03      6.68 o 
   0   0   3     1582.51     1493.36     16.11 o 
   1   0   3      231.56      238.76      2.17 o 
   2   0   3      484.21      521.13      3.95 o 
   3   0   3      142.82      139.02      2.14 o 
   4   0   3       76.27       67.12      1.64 o 
   5   0   3      326.98      326.89      4.19 o 
   6   0   3       23.50       24.93      1.47 o 
   7   0   3      125.98      126.24      5.46 o 
   8   0   3        1.10       -0.47      1.05 o 
   9   0   3       27.25       24.17      2.48 o 
  -7   1   3        6.83        5.13      1.17 o 
  -6   1   3       57.91       56.35      2.25 o 
  -5   1   3     1488.81     1468.75     17.03 o 
  -4   1   3       16.18       22.38      1.44 o 
  -3   1   3      122.64      134.67      2.60 o 
  -2   1   3      330.36      348.55      5.43 o 
  -1   1   3      375.11      358.13      3.06 o 
   0   1   3      328.11      333.82      3.27 o 
   1   1   3     3343.62     3346.58     23.17 o 
   2   1   3     2411.81     2365.12     19.06 o 
   3   1   3       45.55       49.61      1.24 o 
   4   1   3        3.29       10.65      0.79 o 
   5   1   3      541.93      525.72      5.58 o 
   6   1   3      614.63      608.46      6.54 o 
   7   1   3        4.42        4.40      1.23 o 
   8   1   3        0.40        1.08      0.99 o 
   9   1   3       55.08       59.75      3.15 o 
  -6   2   3        8.35        8.68      1.30 o 
  -5   2   3        7.28        7.19      1.13 o 
  -4   2   3       18.31       21.57      1.75 o 
  -3   2   3     1494.65     1472.63     12.78 o 
  -2   2   3      299.73      306.92      4.00 o 
  -1   2   3      276.19      297.00      2.75 o 
   0   2   3      259.69      227.72      2.26 o 
   1   2   3      188.41      209.42      2.13 o 
   2   2   3      903.47     1035.67      7.05 o 
   3   2   3       98.84      104.35      1.41 o 
   4   2   3      874.80      867.45      6.77 o 
   5   2   3       20.08       14.86      1.01 o 
   6   2   3       66.87       61.05      1.89 o 
   7   2   3      240.63      227.18      3.77 o 
   8   2   3      111.06      109.42      3.26 o 
   9   2   3      132.93      136.12      4.35 o 
  -6   3   3        0.21       -0.53      0.92 o 
  -5   3   3      300.70      291.36     14.88 o 
  -4   3   3       46.36       44.82      1.96 o 
  -3   3   3       16.57       16.51      2.34 o 
  -2   3   3      205.47      206.41      3.36 o 
  -1   3   3      179.37      161.63      1.99 o 
   0   3   3       46.54       56.22      1.44 o 
   1   3   3      310.17      312.56      2.89 o 
   2   3   3     1607.20     1594.38     12.60 o 
   3   3   3       83.34       74.84      1.53 o 
   4   3   3       53.13       78.99      2.66 o 
   5   3   3      740.19      727.14      6.09 o 
   6   3   3      614.17      606.78      6.39 o 
   7   3   3        0.36        1.44      0.77 o 
   8   3   3        0.22        1.27      0.78 o 
   9   3   3      167.54      173.68      3.69 o 
  -5   4   3       93.11       85.23      2.90 o 
  -4   4   3        3.75        2.86      1.46 o 
  -3   4   3      187.34      185.41      3.62 o 
  -2   4   3       44.66       46.29      1.85 o 
  -1   4   3      103.51      112.91      2.41 o 
   0   4   3       91.19       86.14      1.54 o 
   1   4   3       26.28       26.82      0.89 o 
   2   4   3       48.55       46.67      1.03 o 
   3   4   3       27.81       28.82      0.91 o 
   4   4   3      480.53      498.81      5.02 o 
   5   4   3        1.33        3.49      0.55 o 
   6   4   3      404.25      384.88      3.92 o 
   7   4   3      325.25      314.39      4.47 o 
   8   4   3        1.74        2.83      0.86 o 
   9   4   3      242.16      237.93      4.34 o 
  -4   5   3        6.01        5.44      1.19 o 
  -3   5   3      194.22      191.19      3.89 o 
  -2   5   3       24.13       22.21      1.54 o 
  -1   5   3        4.78        4.52      0.90 o 
   0   5   3        2.14        3.32      0.60 o 
   1   5   3      212.56      206.49      2.52 o 
   2   5   3     1721.97     1726.35     11.63 o 
   3   5   3      122.44      128.04      2.51 o 
   4   5   3      872.35      839.85      8.01 o 
   5   5   3      295.94      310.81      4.21 o 
   6   5   3      169.53      164.92      4.13 o 
   7   5   3        6.19        7.91      1.01 o 
   8   5   3      131.39      132.68      4.14 o 
   9   5   3       76.03       83.94      2.61 o 
  -3   6   3      126.81      130.12      4.42 o 
  -2   6   3       39.92       39.69      3.52 o 
  -1   6   3      102.99      108.69      3.61 o 
   0   6   3       60.04       60.75      2.72 o 
   1   6   3       50.71       44.19      1.73 o 
   2   6   3        0.05        0.55      0.69 o 
   3   6   3        2.55        4.10      0.86 o 
   4   6   3     1030.58      997.52      9.50 o 
   5   6   3        4.04        3.44      0.89 o 
   6   6   3     1465.31     1443.62     12.81 o 
   7   6   3      483.80      492.15      7.73 o 
   8   6   3        0.09        0.70      1.12 o 
   9   6   3      235.14      243.80     11.66 o 
  -2   7   3        9.29       11.81      1.95 o 
  -1   7   3       22.31       22.49      2.26 o 
   0   7   3        6.48        3.20      1.24 o 
   1   7   3      356.89      366.34      5.16 o 
   2   7   3      596.04      570.62      6.71 o 
   3   7   3       58.71       57.06      2.06 o 
   4   7   3      156.02      163.44      3.32 o 
   5   7   3      137.07      139.62      2.69 o 
   6   7   3       76.42       70.63      2.34 o 
   7   7   3        3.94        5.35      1.20 o 
   8   7   3      198.42      181.62      8.92 o 
   9   7   3       36.85       41.48      2.86 o 
   0   8   3        5.47        3.35      1.46 o 
   1   8   3       60.83       54.41      2.91 o 
   2   8   3       13.33       15.21      1.42 o 
   3   8   3      139.67      141.94      3.26 o 
   4   8   3      125.56      122.68      4.04 o 
   5   8   3        3.20        3.24      1.04 o 
   6   8   3      442.06      463.88      6.40 o 
   7   8   3      329.68      323.77      7.76 o 
   8   8   3        5.37        6.63      1.49 o 
   1   9   3      102.06      103.68      5.17 o 
   2   9   3      159.24      146.81      4.75 o 
   3   9   3        0.81        1.78      0.96 o 
   4   9   3      174.56      175.66      3.88 o 
   5   9   3        5.98        4.21      1.13 o 
   6   9   3       41.83       43.33      2.35 o 
   7   9   3       61.13       62.55      2.57 o 
  -5  -9   4        8.00        6.28      3.21 o 
  -4  -9   4        3.46        2.77      1.44 o 
  -3  -9   4       10.21       12.11      2.16 o 
  -2  -9   4       58.76       58.78      4.90 o 
  -1  -9   4        7.62        8.94      1.75 o 
  -6  -8   4        3.80        3.14      1.38 o 
  -5  -8   4      226.46      221.92      5.54 o 
  -4  -8   4       48.15       45.59      4.36 o 
  -3  -8   4        9.10        4.80      1.47 o 
  -2  -8   4      391.50      383.25     10.95 o 
  -1  -8   4        3.67        1.46      1.30 o 
   0  -8   4        7.73        9.35      3.41 o 
   1  -8   4       17.99       21.56      2.26 o 
  -7  -7   4      112.30      125.20      4.33 o 
  -6  -7   4       29.98       31.57      2.50 o 
  -5  -7   4       15.73       14.59      1.77 o 
  -4  -7   4       30.89       33.82      4.02 o 
  -3  -7   4      115.06      121.65      3.86 o 
  -2  -7   4       10.25       11.86      1.66 o 
  -1  -7   4        0.22       -0.71      0.71 o 
   0  -7   4      381.60      379.23      5.31 o 
   1  -7   4        6.00        7.24      1.13 o 
   2  -7   4        0.92        0.92      0.98 o 
   3  -7   4       69.92       79.97      2.66 o 
  -7  -6   4        7.80       10.46      1.28 o 
  -6  -6   4        3.97        4.29      1.74 o 
  -5  -6   4      450.51      437.28      5.72 o 
  -4  -6   4      474.09      488.78      5.99 o 
  -3  -6   4        0.18        0.40      0.72 o 
  -2  -6   4      756.17      750.15     10.16 o 
  -1  -6   4        2.06        2.09      0.84 o 
   0  -6   4        2.61        1.39      1.15 o 
   1  -6   4        9.25        7.80      0.88 o 
   2  -6   4      277.04      274.18      3.72 o 
   3  -6   4       12.96       15.80      1.81 o 
   4  -6   4        3.65        2.65      1.27 o 
  -7  -5   4       89.79      104.63      3.71 o 
  -6  -5   4        0.18        0.22      0.72 o 
  -5  -5   4       64.58       65.58      2.15 o 
  -4  -5   4        1.12        0.98      0.74 o 
  -3  -5   4      509.84      499.23      5.81 o 
  -2  -5   4       11.92       10.02      1.08 o 
  -1  -5   4        0.43       -0.65      0.65 o 
   0  -5   4      721.72      708.44      5.99 o 
   1  -5   4        1.15        1.17      0.62 o 
   2  -5   4        0.24       -0.60      0.62 o 
   3  -5   4        3.03        3.59      0.75 o 
   4  -5   4       55.63       49.98      1.99 o 
   5  -5   4        2.05        0.64      1.12 o 
  -8  -4   4      137.44      140.53      5.31 o 
  -7  -4   4       19.66       24.48      2.25 o 
  -6  -4   4       37.82       45.94      1.87 o 
  -5  -4   4      457.65      464.94      5.66 o 
  -4  -4   4      231.90      246.57      3.76 o 
  -3  -4   4      108.20      115.63      2.48 o 
  -2  -4   4      395.27      394.41      6.32 o 
  -1  -4   4       41.45       34.66      1.57 o 
   0  -4   4       78.15       80.10      1.47 o 
   1  -4   4        0.52        0.78      0.50 o 
   2  -4   4      834.86      794.85      6.61 o 
   3  -4   4       57.70       52.56      2.27 o 
   4  -4   4        0.79       -0.30      0.70 o 
   5  -4   4      207.99      226.94      4.01 o 
   6  -4   4        1.36        0.49      1.19 o 
  -7  -3   4       56.66       70.85      3.11 o 
  -6  -3   4       36.03       35.93      2.45 o 
  -5  -3   4       52.09       52.08      1.55 o 
  -4  -3   4      505.55      530.15      4.87 o 
  -3  -3   4      938.20      889.64      7.78 o 
  -2  -3   4       87.28      105.05      2.21 o 
  -1  -3   4       19.96       22.61      1.46 o 
   0  -3   4      201.50      192.56      2.90 o 
   1  -3   4        0.06        0.35      0.37 o 
   2  -3   4       20.70       22.74      1.03 o 
   3  -3   4       67.10       63.91      2.29 o 
   4  -3   4      292.04      298.33      4.24 o 
   5  -3   4        7.33        8.13      1.03 o 
   6  -3   4        0.59        1.26      0.85 o 
   7  -3   4      229.63      223.57      5.69 o 
  -7  -2   4       23.45       22.40      1.69 o 
  -6  -2   4       21.26       25.94      1.65 o 
  -5  -2   4       14.58       19.18      1.37 o 
  -4  -2   4       34.17       48.22      1.38 o 
  -3  -2   4      344.23      347.26      4.11 o 
  -2  -2   4      980.00     1010.43      7.21 o 
  -1  -2   4        0.07        2.04      0.53 o 
   0  -2   4      696.87      741.59      7.55 o 
   1  -2   4       13.09       14.55      0.98 o 
   2  -2   4      444.69      448.20      3.99 o 
   3  -2   4      929.22      939.58      7.13 o 
   4  -2   4      190.37      176.07      2.47 o 
   5  -2   4      821.27      824.70      8.30 o 
   6  -2   4        2.66        1.73      1.03 o 
   7  -2   4       24.98       26.36      2.39 o 
  -7  -1   4       75.69       79.66      2.69 o 
  -6  -1   4       94.88       92.33      2.67 o 
  -5  -1   4       43.02       44.04      1.82 o 
  -4  -1   4      236.71      251.26      3.81 o 
  -3  -1   4      377.27      337.06      3.37 o 
  -2  -1   4      194.58      214.79      2.39 o 
  -1  -1   4      105.84       76.56      1.33 o 
   0  -1   4      371.40      331.70      2.90 o 
   1  -1   4       27.80       28.52      0.81 o 
   2  -1   4      547.16      557.67      4.47 o 
   3  -1   4      226.02      208.51      2.36 o 
   4  -1   4      174.54      177.92      2.64 o 
   5  -1   4        3.10        2.83      0.79 o 
   6  -1   4      133.07      133.83      2.93 o 
   7  -1   4      597.96      588.71      8.72 o 
   8  -1   4        5.75        4.51      1.46 o 
  -7   0   4        0.44        0.77      0.95 o 
  -6   0   4        2.89        1.01      0.87 o 
  -5   0   4       42.90       47.89      2.52 o 
  -4   0   4      111.53      102.66      4.63 o 
  -3   0   4      521.16      519.73      4.48 o 
  -2   0   4      313.79      318.79      3.09 o 
  -1   0   4        9.26        5.43      0.60 o 
   0   0   4      398.92      420.68      3.54 o 
   1   0   4      643.33      664.82      4.99 o 
   2   0   4     3472.85     3568.38     21.86 o 
   3   0   4      725.80      799.27      5.89 o 
   4   0   4     1487.09     1529.28     12.39 o 
   5   0   4     1175.58     1168.29     10.34 o 
   6   0   4       20.84       24.93      2.37 o 
   7   0   4      144.46      149.63      5.13 o 
   8   0   4       49.93       47.97      3.27 o 
   9   0   4       32.27       35.11      2.84 o 
  -6   1   4      152.61      146.54      3.95 o 
  -5   1   4        7.31        7.34      1.10 o 
  -4   1   4        4.32        2.61      0.84 o 
  -3   1   4      689.46      681.10      7.18 o 
  -2   1   4       38.82       42.47      1.03 o 
  -1   1   4        6.24       17.44      0.75 o 
   0   1   4       10.85        4.98      0.46 o 
   1   1   4        1.61        5.20      0.46 o 
   2   1   4        1.25        1.68      0.34 o 
   3   1   4      328.66      363.03      3.22 o 
   4   1   4     1056.39     1161.75      9.83 o 
   5   1   4      295.23      288.94      3.94 o 
   6   1   4      261.73      254.63      4.83 o 
   7   1   4      829.23      802.18      9.50 o 
   8   1   4       39.76       39.28      2.87 o 
   9   1   4       78.47       81.31      3.53 o 
  -6   2   4        5.79        6.35      1.23 o 
  -5   2   4        3.19        4.76      1.06 o 
  -4   2   4      198.97      198.20      3.78 o 
  -3   2   4      278.89      275.96      4.26 o 
  -2   2   4      105.94      112.50      2.48 o 
  -1   2   4      239.07      226.98      3.27 o 
   0   2   4       11.61       10.77      0.72 o 
   1   2   4      433.04      464.74      3.96 o 
   2   2   4     1768.48     1794.49     11.73 o 
   3   2   4      686.30      736.64      5.57 o 
   4   2   4      514.07      538.02      4.41 o 
   5   2   4      451.57      483.02      8.28 o 
   6   2   4       14.50       16.54      3.13 o 
   7   2   4      720.25      696.84      7.57 o 
   8   2   4       31.15       28.17      1.97 o 
   9   2   4       27.80       27.04      2.22 o 
  -5   3   4       27.43       27.53      1.96 o 
  -4   3   4       85.16       84.66      2.65 o 
  -3   3   4      270.85      271.37      4.38 o 
  -2   3   4       45.92       46.13      1.82 o 
  -1   3   4       18.19       13.62      1.09 o 
   0   3   4      372.20      403.40      3.74 o 
   1   3   4      113.32      120.44      1.77 o 
   2   3   4      561.39      573.83      6.07 o 
   3   3   4      230.68      269.99      2.81 o 
   4   3   4      138.78      148.71      2.09 o 
   5   3   4      326.46      317.51      3.24 o 
   6   3   4       22.79       18.62      1.38 o 
   7   3   4      173.91      169.04      3.26 o 
   8   3   4      127.24      125.72      2.97 o 
   9   3   4      218.05      225.45      4.28 o 
  -4   4   4      109.01      111.93      3.15 o 
  -3   4   4      168.37      153.95      3.42 o 
  -2   4   4        1.00        2.06      0.79 o 
  -1   4   4      406.86      408.02      4.53 o 
   0   4   4        0.19        0.07      0.44 o 
   1   4   4      148.93      150.00      2.12 o 
   2   4   4      650.33      628.28      5.16 o 
   3   4   4        5.10        5.24      0.58 o 
   4   4   4     2059.05     2067.82     20.47 o 
   5   4   4      124.12      142.92      4.37 o 
   6   4   4       77.66       70.66      2.01 o 
   7   4   4     1122.49     1078.75     10.19 o 
   8   4   4       25.53       27.39      1.68 o 
   9   4   4       35.64       34.12      2.00 o 
  -3   5   4       15.97       16.17      2.71 o 
  -2   5   4       18.30       20.35      1.58 o 
  -1   5   4       83.67       85.10      2.37 o 
   0   5   4       25.29       22.67      1.60 o 
   1   5   4       16.16       12.93      0.84 o 
   2   5   4      471.42      470.88      4.31 o 
   3   5   4      301.97      313.46      4.19 o 
   4   5   4       63.12       56.65      2.23 o 
   5   5   4       60.15       63.05      1.96 o 
   6   5   4      293.91      274.32      5.50 o 
   7   5   4       12.04       15.47      1.64 o 
   8   5   4       96.78       93.45      5.81 o 
   9   5   4      216.02      227.19      7.13 o 
  -2   6   4       25.23       30.09      2.56 o 
  -1   6   4       50.77       48.98      2.68 o 
   0   6   4      163.10      161.66      4.37 o 
   1   6   4      460.97      464.58      5.64 o 
   2   6   4      336.19      310.28      4.87 o 
   3   6   4        1.36        0.46      0.96 o 
   4   6   4     1132.56     1128.31     10.51 o 
   5   6   4      133.49      141.79      3.00 o 
   6   6   4       35.70       34.54      2.12 o 
   7   6   4      253.98      248.71      7.44 o 
   8   6   4        2.01        2.51      1.12 o 
   9   6   4       14.16       12.84      1.79 o 
  -1   7   4      214.92      222.68      5.76 o 
   0   7   4        8.11        6.86      1.53 o 
   1   7   4        3.59        3.60      1.20 o 
   2   7   4       89.50       97.47      2.57 o 
   3   7   4       85.48       86.95      3.92 o 
   4   7   4        9.22        6.77      1.06 o 
   5   7   4        1.21        0.98      0.78 o 
   6   7   4      330.00      327.26      4.99 o 
   7   7   4        2.59        0.04      0.98 o 
   8   7   4        0.00       -0.19      0.98 o 
   9   7   4       82.71       86.35      3.56 o 
   0   8   4        3.40        2.92      1.44 o 
   1   8   4      268.84      265.87      6.33 o 
   2   8   4       65.53       62.48      3.12 o 
   3   8   4       13.11       12.97      1.39 o 
   4   8   4      195.65      201.49      3.95 o 
   5   8   4        3.36        4.36      1.03 o 
   6   8   4       31.96       34.44      2.09 o 
   7   8   4       78.32       78.01      5.48 o 
   8   8   4       37.45       30.75      2.47 o 
   2   9   4       89.90       93.20      3.95 o 
   3   9   4      123.23      119.43      5.02 o 
   4   9   4        0.05        0.58      0.96 o 
   5   9   4        9.79        9.48      1.36 o 
   6   9   4       17.71       19.14      1.72 o 
   7   9   4        4.62        3.53      1.42 o 
  -5  -8   5        2.39        3.23      1.36 o 
  -4  -8   5      227.99      218.56      5.61 o 
  -3  -8   5        5.64        3.27      1.43 o 
  -2  -8   5        8.63        9.29      2.03 o 
  -1  -8   5       13.14       11.49      6.02 o 
   0  -8   5       37.66       37.86      3.01 o 
   1  -8   5        0.87        1.04      1.30 o 
  -6  -7   5        0.38       -0.52      1.22 o 
  -5  -7   5        3.41        2.59      1.27 o 
  -4  -7   5       80.05       84.82      3.40 o 
  -3  -7   5       11.73       10.74      1.32 o 
  -2  -7   5      266.11      273.65      4.60 o 
  -1  -7   5       12.45       12.49      1.33 o 
   0  -7   5      102.44      116.70      6.95 o 
   1  -7   5        5.89        7.40      1.20 o 
   2  -7   5       31.39       28.93      1.93 o 
   3  -7   5       35.75       29.88      2.84 o 
  -7  -6   5      126.55      127.21      4.29 o 
  -6  -6   5        3.63        1.78      0.95 o 
  -5  -6   5       23.24       24.17      3.74 o 
  -4  -6   5       46.26       49.52      2.04 o 
  -3  -6   5      126.74      127.58      2.95 o 
  -2  -6   5       16.08       15.25      1.35 o 
  -1  -6   5        0.37        0.51      0.80 o 
   0  -6   5      121.57      121.01      2.90 o 
   1  -6   5        4.96        3.80      1.17 o 
   2  -6   5      146.25      153.25      5.30 o 
   3  -6   5      103.96      102.39      3.46 o 
   4  -6   5        0.29       -0.17      1.10 o 
  -7  -5   5       23.89       23.48      2.35 o 
  -6  -5   5        0.61        1.43      0.87 o 
  -5  -5   5       84.04       86.48      2.51 o 
  -4  -5   5      168.72      170.20      3.68 o 
  -3  -5   5       18.10       21.10      1.72 o 
  -2  -5   5      229.52      222.15      3.79 o 
  -1  -5   5      215.15      213.13      3.65 o 
   0  -5   5       40.98       41.21      1.83 o 
   1  -5   5        4.75        5.69      1.32 o 
   2  -5   5      353.80      338.14      4.85 o 
   3  -5   5        9.27       10.59      1.00 o 
   4  -5   5      148.23      138.04      3.18 o 
   5  -5   5      178.82      185.89      4.62 o 
  -7  -4   5       72.22       80.17      3.47 o 
  -6  -4   5       45.48       44.87      2.71 o 
  -5  -4   5      104.55       94.07      2.90 o 
  -4  -4   5       75.14       64.03      2.09 o 
  -3  -4   5      370.87      355.19      7.19 o 
  -2  -4   5        1.29        1.46      0.76 o 
  -1  -4   5       33.72       33.00      1.60 o 
   0  -4   5        8.21       14.07      1.17 o 
   1  -4   5       14.78       14.86      1.19 o 
   2  -4   5       66.68       71.53      1.75 o 
   3  -4   5      371.83      370.29      4.19 o 
   4  -4   5       34.50       28.92      1.67 o 
   5  -4   5       99.94      101.89      2.78 o 
   6  -4   5       31.53       32.01      5.27 o 
  -7  -3   5       10.89       10.98      3.95 o 
  -6  -3   5        5.87        6.62      1.86 o 
  -5  -3   5      170.95      176.18      4.77 o 
  -4  -3   5      344.85      339.61      5.89 o 
  -3  -3   5      236.94      231.07      3.61 o 
  -2  -3   5       61.02       62.38      1.91 o 
  -1  -3   5      289.67      308.30      5.85 o 
   0  -3   5        0.35        1.26      0.64 o 
   1  -3   5       18.15       21.38      0.99 o 
   2  -3   5       41.87       39.35      1.30 o 
   3  -3   5        4.77        4.70      0.73 o 
   4  -3   5      205.56      213.37      3.64 o 
   5  -3   5      301.84      284.55      4.47 o 
   6  -3   5        0.38        0.46      0.86 o 
   7  -3   5      451.09      450.55     15.78 o 
  -7  -2   5       42.39       50.38      2.86 o 
  -6  -2   5       62.35       55.07      2.79 o 
  -5  -2   5       79.51       72.43      2.96 o 
  -4  -2   5      270.88      236.50      3.62 o 
  -3  -2   5      472.46      446.05      5.16 o 
  -2  -2   5      162.12      152.68      2.71 o 
  -1  -2   5      839.87      806.76      7.58 o 
   0  -2   5        0.31        0.23      0.49 o 
   1  -2   5      128.80      118.38      1.70 o 
   2  -2   5      503.35      503.97      4.62 o 
   3  -2   5      689.48      682.97      8.81 o 
   4  -2   5       29.29       29.27      1.57 o 
   5  -2   5      219.14      222.62      6.03 o 
   6  -2   5        6.51        7.43      1.54 o 
   7  -2   5        9.43       10.87      1.33 o 
  -6  -1   5       29.54       31.10      2.48 o 
  -5  -1   5      406.40      408.87      5.58 o 
  -4  -1   5       29.32       30.67      1.62 o 
  -3  -1   5      268.16      271.79      4.82 o 
  -2  -1   5      550.73      564.31      4.82 o 
  -1  -1   5       63.80       67.34      1.53 o 
   0  -1   5       11.96       22.08      1.06 o 
   1  -1   5      207.21      225.13      2.45 o 
   2  -1   5      468.31      447.07      5.51 o 
   3  -1   5      124.48      131.82      2.19 o 
   4  -1   5      869.62      866.83      8.25 o 
   5  -1   5      810.42      820.00      8.26 o 
   6  -1   5        8.42        7.74      1.36 o 
   7  -1   5      401.07      406.95      5.77 o 
   8  -1   5      125.02      120.37      6.39 o 
  -6   0   5       20.04       19.60      1.66 o 
  -5   0   5        0.01       -0.68      0.92 o 
  -4   0   5      773.72      718.01     10.28 o 
  -3   0   5      241.57      244.68      3.78 o 
  -2   0   5        2.09        1.29      0.48 o 
  -1   0   5      743.42      718.99      5.67 o 
   0   0   5      919.92      903.09      6.69 o 
   1   0   5      126.12      135.53      1.84 o 
   2   0   5      268.81      266.08      2.80 o 
   3   0   5      162.68      166.00      2.14 o 
   4   0   5        2.01        4.71      1.59 o 
   5   0   5      351.13      358.36      4.73 o 
   6   0   5      120.71      117.30      2.78 o 
   7   0   5       12.84       13.37      1.32 o 
   8   0   5       28.67       22.79      2.23 o 
  -6   1   5       54.83       57.96      2.47 o 
  -5   1   5      334.01      326.94      5.27 o 
  -4   1   5       39.03       40.27      1.88 o 
  -3   1   5      585.75      569.08      6.61 o 
  -2   1   5       42.04       36.03      1.58 o 
  -1   1   5       15.21       16.47      0.84 o 
   0   1   5       82.61      105.37      1.72 o 
   1   1   5      510.61      530.04      4.52 o 
   2   1   5     1188.96     1185.70      8.39 o 
   3   1   5       32.21       44.30      1.12 o 
   4   1   5      626.57      602.69      6.15 o 
   5   1   5      261.84      256.44      3.85 o 
   6   1   5       86.70       79.25      2.71 o 
   7   1   5      198.16      187.29      3.60 o 
   8   1   5        6.88        7.40      1.15 o 
   9   1   5        0.49        0.27      0.88 o 
  -5   2   5       27.98       30.70      2.01 o 
  -4   2   5      374.38      361.89      5.48 o 
  -3   2   5      343.11      344.50      5.02 o 
  -2   2   5       11.65       10.47      1.13 o 
  -1   2   5      769.42      749.11      6.01 o 
   0   2   5      105.86      112.17      1.81 o 
   1   2   5       48.10       54.50      1.50 o 
   2   2   5      557.67      537.40      4.63 o 
   3   2   5      203.50      201.35      2.43 o 
   4   2   5      165.91      177.82      2.52 o 
   5   2   5      697.87      713.93      7.20 o 
   6   2   5       84.81       92.68      3.15 o 
   7   2   5       99.99       91.14      2.52 o 
   8   2   5       46.78       42.20      2.08 o 
   9   2   5      102.96      103.03      2.99 o 
  -4   3   5       54.03       53.03      2.27 o 
  -3   3   5      177.72      176.85      3.64 o 
  -2   3   5        7.27        7.42      1.05 o 
  -1   3   5      104.58       95.50      2.40 o 
   0   3   5       19.94       19.09      0.97 o 
   1   3   5       21.94       22.64      1.03 o 
   2   3   5       75.57       71.79      1.50 o 
   3   3   5        6.24       10.81      0.76 o 
   4   3   5      657.98      622.59      5.27 o 
   5   3   5       32.14       33.74      1.53 o 
   6   3   5       56.93       45.48      2.92 o 
   7   3   5      271.73      263.99      4.20 o 
   8   3   5        3.47        2.26      0.86 o 
   9   3   5       28.60       32.26      3.08 o 
  -4   4   5       87.63       85.55      2.91 o 
  -3   4   5        0.71        1.26      0.92 o 
  -2   4   5       29.00       31.85      1.84 o 
  -1   4   5      262.55      273.67      4.24 o 
   0   4   5      120.99      117.16      2.58 o 
   1   4   5        5.41        4.29      0.62 o 
   2   4   5      738.50      726.18     10.43 o 
   3   4   5       38.73       41.72      1.30 o 
   4   4   5        1.75        2.55      1.30 o 
   5   4   5      170.63      175.81      2.50 o 
   6   4   5        0.65       -0.09      0.90 o 
   7   4   5       71.62       62.21      2.08 o 
   8   4   5        0.14       -0.76      0.76 o 
   9   4   5      273.94      283.03      8.30 o 
  -3   5   5      102.04      103.78      3.13 o 
  -2   5   5       29.10       26.02      1.79 o 
  -1   5   5        7.23        8.61      1.12 o 
   0   5   5        1.17        0.57      0.70 o 
   1   5   5       63.27       59.00      1.57 o 
   2   5   5        5.99        8.56      0.77 o 
   3   5   5       23.20       22.33      1.82 o 
   4   5   5     1659.55     1625.29     13.73 o 
   5   5   5       13.73       17.20      1.70 o 
   6   5   5      288.10      266.26      5.25 o 
   7   5   5       30.25       31.46      4.19 o 
   8   5   5       10.70        6.53      1.39 o 
   9   5   5        2.87        1.36      1.66 o 
  -2   6   5        9.59       10.50      4.33 o 
  -1   6   5      417.43      416.34     10.75 o 
   0   6   5      113.14      105.95      5.07 o 
   1   6   5        0.93        1.14      1.05 o 
   2   6   5      116.18      106.82      2.59 o 
   3   6   5       94.30       93.53      2.46 o 
   4   6   5        0.77        2.69      1.78 o 
   5   6   5       38.10       40.66      1.80 o 
   6   6   5      191.33      189.94      4.51 o 
   7   6   5       24.73       21.76      6.39 o 
   8   6   5       17.95       14.15      1.76 o 
   9   6   5      337.43      336.71      6.89 o 
  -1   7   5        0.30        0.02      1.32 o 
   0   7   5        0.62       -0.94      1.22 o 
   1   7   5      267.48      270.09      6.12 o 
   2   7   5        4.73        3.40      1.26 o 
   3   7   5       72.08       74.90      2.39 o 
   4   7   5      489.85      485.92      8.53 o 
   5   7   5       20.70       20.35      1.56 o 
   6   7   5        8.36        9.35      1.21 o 
   7   7   5        0.91        2.71      1.18 o 
   8   7   5      134.32      116.50      6.02 o 
   1   8   5        0.01        0.07      1.29 o 
   2   8   5        8.17        2.30      4.02 o 
   3   8   5      229.58      230.36      4.34 o 
   4   8   5       19.78       20.63      1.67 o 
   5   8   5        3.06        3.19      1.00 o 
   6   8   5        1.99        1.11      0.94 o 
   7   8   5        0.24       -0.54      1.00 o 
   8   8   5        5.42        6.77      2.77 o 
   4   9   5      153.71      159.04      3.81 o 
   5   9   5       31.89       31.29      2.55 o 
   6   9   5       18.58       19.23      1.72 o 
  -4  -8   6        0.65       -0.07      1.36 o 
  -3  -8   6       24.11       28.07      2.57 o 
  -2  -8   6       47.62       49.36      3.28 o 
  -1  -8   6        1.39        0.20      1.72 o 
   0  -8   6        3.57        2.48      1.43 o 
  -5  -7   6       17.24       24.68      2.37 o 
  -4  -7   6       11.22       10.50      1.34 o 
  -3  -7   6      280.63      279.85      6.14 o 
  -2  -7   6       93.44       96.33      2.89 o 
  -1  -7   6      111.86      112.39      3.10 o 
   0  -7   6      227.11      225.62      4.33 o 
   1  -7   6        8.08        8.07      2.00 o 
   2  -7   6       63.82       60.90      2.49 o 
  -6  -6   6        1.22        0.52      1.14 o 
  -5  -6   6      223.22      224.32      4.31 o 
  -4  -6   6      121.97      124.77      5.37 o 
  -3  -6   6      145.40      146.80      4.32 o 
  -2  -6   6      108.98      107.71      2.91 o 
  -1  -6   6        0.03       -0.74      0.79 o 
   0  -6   6      111.56      116.51      2.98 o 
   1  -6   6        8.20        7.98      1.78 o 
   2  -6   6       47.87       46.87      2.17 o 
   3  -6   6       33.70       34.38      2.51 o 
  -6  -5   6       30.83       29.60      2.58 o 
  -5  -5   6      163.21      177.44      3.71 o 
  -4  -5   6       25.50       24.45      1.65 o 
  -3  -5   6      263.96      253.45      4.84 o 
  -2  -5   6        1.24        0.07      0.78 o 
  -1  -5   6      171.09      176.09      3.51 o 
   0  -5   6      403.28      403.31      5.49 o 
   1  -5   6       67.90       68.51      2.26 o 
   2  -5   6      211.47      220.12      3.97 o 
   3  -5   6        3.28        1.59      1.12 o 
   4  -5   6       20.34       17.53      1.90 o 
   5  -5   6      126.16      135.83      4.17 o 
  -6  -4   6       15.23       16.65      2.07 o 
  -5  -4   6      128.48      128.15      4.94 o 
  -4  -4   6       46.48       43.65      2.00 o 
  -3  -4   6      813.38      804.04      8.41 o 
  -2  -4   6        4.40        3.39      0.93 o 
  -1  -4   6        1.37        1.66      0.91 o 
   0  -4   6      155.13      158.59      3.16 o 
   1  -4   6        6.11        4.25      0.90 o 
   2  -4   6       28.79       22.23      1.48 o 
   3  -4   6       41.12       43.79      2.47 o 
   4  -4   6       95.40       95.52      3.34 o 
   5  -4   6        7.41        6.41      1.16 o 
   6  -4   6        0.09        0.55      1.21 o 
  -6  -3   6      127.96      125.94      7.91 o 
  -5  -3   6      123.64      132.55      4.18 o 
  -4  -3   6        2.30        4.50      1.32 o 
  -3  -3   6      165.09      156.02      4.90 o 
  -2  -3   6       21.06       21.15      2.20 o 
  -1  -3   6      479.25      472.02      5.71 o 
   0  -3   6      164.61      165.78      3.14 o 
   1  -3   6        3.14        3.40      0.81 o 
   2  -3   6      224.58      228.23      3.63 o 
   3  -3   6       42.23       38.51      1.44 o 
   4  -3   6      102.84      106.68      2.65 o 
   5  -3   6      298.72      316.73      4.92 o 
   6  -3   6        2.29        1.62      1.01 o 
  -6  -2   6       78.46       77.50      3.43 o 
  -5  -2   6       37.91       41.94      2.84 o 
  -4  -2   6        1.38        1.16      0.93 o 
  -3  -2   6      516.38      507.81      8.25 o 
  -2  -2   6       19.85       21.24      1.35 o 
  -1  -2   6       33.98       35.11      1.66 o 
   0  -2   6      371.58      358.67      4.57 o 
   1  -2   6       39.19       36.90      1.88 o 
   2  -2   6       85.72       91.80      2.03 o 
   3  -2   6       50.96       49.38      1.45 o 
   4  -2   6      461.46      466.37      5.70 o 
   5  -2   6      116.83      108.22      4.01 o 
   6  -2   6        0.80        0.32      0.84 o 
   7  -2   6      104.52      110.61      3.06 o 
  -6  -1   6        5.83        2.08      1.28 o 
  -5  -1   6       74.45       76.49      3.21 o 
  -4  -1   6       27.12       25.71      2.17 o 
  -3  -1   6        1.57        2.63      0.99 o 
  -2  -1   6        9.05       10.56      0.99 o 
  -1  -1   6      610.23      586.41      6.29 o 
   0  -1   6      530.73      519.01      4.53 o 
   1  -1   6        5.55        8.10      0.65 o 
   2  -1   6      203.83      199.23      2.84 o 
   3  -1   6        0.01        0.16      0.49 o 
   4  -1   6       55.51       55.27      3.15 o 
   5  -1   6      207.89      198.13      3.75 o 
   6  -1   6        2.05        1.86      0.86 o 
   7  -1   6       14.29       13.99      1.46 o 
   8  -1   6        8.08        8.79      1.61 o 
  -5   0   6       31.49       28.64      2.97 o 
  -4   0   6        7.89        6.83      1.03 o 
  -3   0   6      381.63      371.96      5.03 o 
  -2   0   6        9.99        7.65      0.75 o 
  -1   0   6      235.03      219.54      4.23 o 
   0   0   6      623.34      602.15      5.16 o 
   1   0   6       77.32       68.32      1.60 o 
   2   0   6       74.97       77.93      2.47 o 
   3   0   6       38.52       39.95      1.33 o 
   4   0   6     1798.51     1821.14     12.82 o 
   5   0   6       60.47       61.76      2.96 o 
   6   0   6      163.44      166.04      3.19 o 
   7   0   6       41.95       41.22      2.14 o 
   8   0   6       46.35       43.83      2.35 o 
  -5   1   6      104.00      115.99      3.24 o 
  -4   1   6      128.24      128.76      3.17 o 
  -3   1   6       64.84       65.66      2.22 o 
  -2   1   6      169.39      166.90      3.19 o 
  -1   1   6      621.01      630.64      5.48 o 
   0   1   6      470.58      468.25      4.83 o 
   1   1   6       19.01       19.02      0.97 o 
   2   1   6       46.21       41.37      1.24 o 
   3   1   6      325.42      333.62      3.51 o 
   4   1   6        0.47        2.72      0.73 o 
   5   1   6      373.96      365.82      4.83 o 
   6   1   6       94.02       98.59      2.59 o 
   7   1   6       11.31        8.19      1.15 o 
   8   1   6        9.00        9.37      1.25 o 
  -4   2   6       25.28       25.04      1.80 o 
  -3   2   6      149.69      145.95      3.29 o 
  -2   2   6       49.21       43.99      1.91 o 
  -1   2   6       42.26       41.34      2.12 o 
   0   2   6      267.81      265.81      3.15 o 
   1   2   6      136.21      133.48      2.17 o 
   2   2   6      258.51      256.93      3.05 o 
   3   2   6      113.34      117.29      2.31 o 
   4   2   6      952.54      939.23      7.32 o 
   5   2   6        3.22        4.53      0.87 o 
   6   2   6       10.49       10.00      1.09 o 
   7   2   6       47.14       50.50      2.00 o 
   8   2   6       51.64       51.30      2.16 o 
   9   2   6        5.24        5.86      1.23 o 
  -4   3   6       75.87       76.69      3.71 o 
  -3   3   6       42.97       43.53      2.09 o 
  -2   3   6      276.66      278.21      4.56 o 
  -1   3   6      513.31      519.94      6.31 o 
   0   3   6        2.29        1.54      0.71 o 
   1   3   6       20.14       20.97      1.09 o 
   2   3   6       59.23       57.76      2.17 o 
   3   3   6      378.82      413.46      4.19 o 
   4   3   6      218.75      203.31      2.71 o 
   5   3   6       47.98       46.19      1.77 o 
   6   3   6        0.73        0.63      0.69 o 
   7   3   6       21.67       17.02      1.40 o 
   8   3   6       13.55       13.24      1.53 o 
   9   3   6      143.71      148.67      3.61 o 
  -3   4   6       88.80       89.76      2.88 o 
  -2   4   6        1.07        0.68      0.82 o 
  -1   4   6       36.28       35.82      1.87 o 
   0   4   6      351.69      347.29      4.87 o 
   1   4   6      230.09      218.86      2.96 o 
   2   4   6       26.35       28.60      1.26 o 
   3   4   6      249.95      249.91      3.18 o 
   4   4   6     1027.75     1026.93      8.09 o 
   5   4   6        1.55        2.55      0.93 o 
   6   4   6      109.77      102.82      3.20 o 
   7   4   6       16.78       20.68      1.47 o 
   8   4   6        0.02       -0.39      0.75 o 
   9   4   6       58.77       60.04      2.40 o 
  -2   5   6      200.22      197.69      6.08 o 
  -1   5   6      265.20      273.44      5.31 o 
   0   5   6       59.38       58.42      2.13 o 
   1   5   6       73.47       74.11      2.96 o 
   2   5   6      318.10      297.83      4.34 o 
   3   5   6       38.94       39.56      1.72 o 
   4   5   6      469.85      446.53      6.34 o 
   5   5   6       26.73       28.98      1.60 o 
   6   5   6      170.33      175.49      4.35 o 
   7   5   6        4.11        4.65      1.21 o 
   8   5   6       50.62       42.64      7.40 o 
   9   5   6      156.22      148.31      6.86 o 
  -1   6   6      157.62      149.78      4.80 o 
   0   6   6       42.43       39.03      2.79 o 
   1   6   6      106.23      104.87      3.70 o 
   2   6   6      164.67      164.47      6.52 o 
   3   6   6      438.37      455.30      5.87 o 
   4   6   6      424.01      414.54      7.10 o 
   5   6   6       77.96       78.05      2.46 o 
   6   6   6      144.10      133.32      3.87 o 
   7   6   6        4.64        5.39      1.34 o 
   8   6   6       35.72       41.93      5.04 o 
   9   6   6       42.31       40.37      2.91 o 
   0   7   6        0.92        0.63      1.32 o 
   1   7   6      321.17      325.21      6.98 o 
   2   7   6      106.79      104.02      3.82 o 
   3   7   6       16.27       19.56      2.91 o 
   4   7   6      198.08      191.12      3.85 o 
   5   7   6        1.89        0.34      0.87 o 
   6   7   6      190.74      192.35      4.86 o 
   7   7   6       88.58       90.38      6.79 o 
   8   7   6       88.43       86.55      3.56 o 
   2   8   6       11.04       10.64      1.91 o 
   3   8   6      338.67      319.70      6.95 o 
   4   8   6       21.60       23.36      1.79 o 
   5   8   6        1.49        1.11      0.99 o 
   6   8   6      108.06      104.50      3.75 o 
   7   8   6       20.90       20.23      4.73 o 
  -3  -7   7       82.08       84.13      4.70 o 
  -2  -7   7       10.66        9.97      1.46 o 
  -1  -7   7        9.14       10.51      1.43 o 
   0  -7   7      251.84      257.59      4.84 o 
   1  -7   7       20.56       22.65      1.86 o 
  -4  -6   7        0.43        0.26      0.90 o 
  -3  -6   7        0.06       -0.60      0.85 o 
  -2  -6   7        7.44        8.35      1.65 o 
  -1  -6   7      154.11      153.92      3.59 o 
   0  -6   7       36.26       35.53      2.49 o 
   1  -6   7        4.20        5.31      1.18 o 
   2  -6   7       65.89       67.63      3.08 o 
   3  -6   7       10.10       10.33      2.10 o 
  -5  -5   7       27.16       27.47      1.91 o 
  -4  -5   7       10.86       11.25      1.34 o 
  -3  -5   7      169.90      163.73      3.58 o 
  -2  -5   7        2.71        1.61      0.95 o 
  -1  -5   7       14.39       14.22      1.43 o 
   0  -5   7      423.86      426.46      5.93 o 
   1  -5   7       18.73       18.39      1.55 o 
   2  -5   7       40.15       36.39      2.03 o 
   3  -5   7        9.19        8.44      1.49 o 
   4  -5   7      177.93      182.43      7.94 o 
  -5  -4   7      219.79      235.21      5.84 o 
  -4  -4   7       20.30       21.69      1.64 o 
  -3  -4   7        5.55        5.56      1.03 o 
  -2  -4   7       89.67       86.41      2.58 o 
  -1  -4   7      300.75      299.62      4.73 o 
   0  -4   7       17.95       15.30      1.36 o 
   1  -4   7        0.00        0.81      0.75 o 
   2  -4   7      110.52      110.92      2.78 o 
   3  -4   7       10.75       14.84      1.74 o 
   4  -4   7        0.40        0.74      1.66 o 
   5  -4   7      160.47      166.43      5.04 o 
  -5  -3   7        0.37        0.33      1.16 o 
  -4  -3   7       10.59       12.84      1.79 o 
  -3  -3   7      256.94      254.74      4.22 o 
  -2  -3   7        5.76        7.46      1.10 o 
  -1  -3   7      181.01      174.34      3.43 o 
   0  -3   7      311.72      301.37      6.07 o 
   1  -3   7       34.54       32.72      1.75 o 
   2  -3   7        5.69        4.95      0.93 o 
   3  -3   7       12.73       13.57      1.60 o 
   4  -3   7      240.07      248.57      8.79 o 
   5  -3   7        0.11        0.80      1.12 o 
   6  -3   7        0.71       -0.94      2.23 o 
  -5  -2   7      136.20      151.09      9.90 o 
  -4  -2   7       58.92       58.33      2.88 o 
  -3  -2   7        0.36        0.99      0.98 o 
  -2  -2   7       50.43       45.87      1.85 o 
  -1  -2   7      673.75      632.22      8.18 o 
   0  -2   7        4.79        5.81      0.98 o 
   1  -2   7        1.52        1.74      0.81 o 
   2  -2   7      434.14      428.88      5.36 o 
   3  -2   7        4.58        7.16      2.77 o 
   4  -2   7      268.98      274.53      4.28 o 
   5  -2   7      176.95      168.72      3.51 o 
   6  -2   7       20.19       20.58      1.64 o 
   7  -2   7        6.59        5.82      1.21 o 
  -5  -1   7       17.95       19.86      2.18 o 
  -4  -1   7        0.24        0.56      1.01 o 
  -3  -1   7      200.95      188.36      4.70 o 
  -2  -1   7      240.47      232.92      4.58 o 
  -1  -1   7      454.82      449.06      9.56 o 
   0  -1   7     1003.30      954.38      9.18 o 
   1  -1   7        0.23       -0.05      0.70 o 
   2  -1   7        1.16        1.94      1.01 o 
   3  -1   7       31.61       36.56      2.05 o 
   4  -1   7      555.53      552.72      6.38 o 
   5  -1   7        2.81        3.34      0.92 o 
   6  -1   7      147.38      142.83      3.29 o 
   7  -1   7       87.44       86.28      2.77 o 
  -5   0   7       59.03       59.06      3.14 o 
  -4   0   7       86.17       80.42      4.60 o 
  -3   0   7        0.72        0.48      1.01 o 
  -2   0   7      126.25      111.60      4.53 o 
  -1   0   7      229.85      217.50      3.51 o 
   0   0   7       60.87       59.40      1.95 o 
   1   0   7       67.09       63.41      1.55 o 
   2   0   7     1210.73     1182.77     14.77 o 
   3   0   7        3.29        2.47      0.62 o 
   4   0   7      424.06      404.64      5.17 o 
   5   0   7      211.14      204.41      3.69 o 
   6   0   7       80.09       82.04      2.52 o 
   7   0   7       26.76       24.17      1.77 o 
   8   0   7       29.84       30.60      3.15 o 
  -4   1   7       56.78       57.53      5.14 o 
  -3   1   7      216.71      207.19      5.19 o 
  -2   1   7      110.21      102.32      2.63 o 
  -1   1   7      711.14      707.07      7.52 o 
   0   1   7      349.00      333.00      3.78 o 
   1   1   7        9.64        9.32      0.87 o 
   2   1   7        0.02        1.44      0.72 o 
   3   1   7      394.55      411.30      4.25 o 
   4   1   7      315.29      345.85      4.68 o 
   5   1   7       12.04       12.74      1.21 o 
   6   1   7      387.26      380.96      5.96 o 
   7   1   7      176.91      183.70      3.78 o 
   8   1   7        0.03       -0.81      0.81 o 
  -4   2   7      101.98      103.00      3.88 o 
  -3   2   7        0.57       -0.15      0.84 o 
  -2   2   7       51.15       54.98      2.12 o 
  -1   2   7      291.05      294.00      4.50 o 
   0   2   7      122.56      116.02      2.14 o 
   1   2   7       82.00       79.57      3.33 o 
   2   2   7      907.26      903.88     12.11 o 
   3   2   7       15.64       15.53      1.00 o 
   4   2   7      249.07      237.84      3.75 o 
   5   2   7       17.42       13.85      1.22 o 
   6   2   7       15.66       21.95      1.52 o 
   7   2   7        0.67       -0.20      0.77 o 
   8   2   7       75.96       75.59      2.60 o 
  -3   3   7      104.97      107.13      3.76 o 
  -2   3   7       99.51       98.79      2.86 o 
  -1   3   7      168.39      167.03      3.51 o 
   0   3   7      150.73      150.43      3.14 o 
   1   3   7        6.79        8.24      0.82 o 
   2   3   7      555.27      554.41      5.81 o 
   3   3   7      150.39      161.12      5.23 o 
   4   3   7       99.67      115.89      2.19 o 
   5   3   7       66.16       58.78      2.91 o 
   6   3   7      171.24      168.21      3.37 o 
   7   3   7      428.86      418.18      5.83 o 
   8   3   7       21.50       19.86      1.62 o 
  -2   4   7        7.93        8.50      1.28 o 
  -1   4   7       34.64       37.58      2.10 o 
   0   4   7       31.69       30.09      1.76 o 
   1   4   7        0.07       -0.43      1.03 o 
   2   4   7      296.81      297.04      3.69 o 
   3   4   7      161.34      162.35      2.66 o 
   4   4   7      428.34      421.43      5.32 o 
   5   4   7        9.14       10.27      1.10 o 
   6   4   7       10.65        7.11      1.04 o 
   7   4   7       23.45       20.71      1.56 o 
   8   4   7       11.66       11.08      1.33 o 
  -1   5   7      267.48      275.11      6.30 o 
   0   5   7        0.14       -1.06      1.06 o 
   1   5   7        8.62       11.95      1.70 o 
   2   5   7      506.51      510.88      6.25 o 
   3   5   7        8.07       10.09      1.68 o 
   4   5   7       51.12       55.37      2.42 o 
   5   5   7        1.55        2.67      1.02 o 
   6   5   7      364.71      380.01      6.81 o 
   7   5   7      195.70      184.74      5.10 o 
   8   5   7       81.87       74.11      5.81 o 
   0   6   7        2.39        0.67      1.31 o 
   1   6   7       92.78       99.14      3.77 o 
   2   6   7        3.86        4.56      1.93 o 
   3   6   7       37.23       37.24      1.90 o 
   4   6   7      200.12      193.39      5.34 o 
   5   6   7       36.48       46.45      5.58 o 
   6   6   7       56.64       65.26      3.28 o 
   7   6   7       30.20       25.74      3.35 o 
   8   6   7       80.73       75.81      3.34 o 
   2   7   7       52.16       45.29      3.04 o 
   3   7   7       12.56       13.65      1.91 o 
   4   7   7        3.80        4.30      1.97 o 
   5   7   7       20.78       20.64      3.78 o 
   6   7   7      142.43      152.69      6.93 o 
   7   7   7      106.31      104.69      3.86 o 
  -3  -6   8       73.04       78.14      2.78 o 
  -2  -6   8       44.87       41.45      2.40 o 
  -1  -6   8      148.00      143.45      3.66 o 
   0  -6   8      277.37      283.73      6.51 o 
   1  -6   8        1.86        2.92      1.14 o 
  -4  -5   8       31.15       29.75      2.04 o 
  -3  -5   8       12.14       16.32      1.82 o 
  -2  -5   8        1.54        0.53      1.29 o 
  -1  -5   8        3.52        4.34      1.15 o 
   0  -5   8        6.01        7.04      1.22 o 
   1  -5   8        9.58        9.20      1.34 o 
   2  -5   8      252.77      259.25      7.60 o 
   3  -5   8       38.94       41.01      2.79 o 
  -4  -4   8        4.16        3.53      1.41 o 
  -3  -4   8      159.75      164.06      3.69 o 
  -2  -4   8        7.72        6.00      1.15 o 
  -1  -4   8      296.46      299.95      4.97 o 
   0  -4   8      105.18      105.33      2.92 o 
   1  -4   8        1.21        0.52      0.85 o 
   2  -4   8      203.04      203.77      6.35 o 
   3  -4   8       56.54       49.39      2.70 o 
   4  -4   8       49.28       49.96      3.38 o 
  -4  -3   8       82.57       86.91      3.64 o 
  -3  -3   8       23.67       25.95      1.76 o 
  -2  -3   8       33.10       29.40      1.83 o 
  -1  -3   8       28.32       30.28      1.86 o 
   0  -3   8       95.80       86.20      2.58 o 
   1  -3   8       22.90       18.65      1.49 o 
   2  -3   8       86.34       83.53      2.78 o 
   3  -3   8       41.60       40.80      2.63 o 
   4  -3   8      158.30      154.21      4.39 o 
   5  -3   8       11.20        8.34      1.60 o 
  -4  -2   8       18.58       20.31      2.20 o 
  -3  -2   8       59.44       61.39      4.93 o 
  -2  -2   8       23.91       27.76      1.73 o 
  -1  -2   8      203.25      202.26      3.80 o 
   0  -2   8      168.83      159.00      3.33 o 
   1  -2   8       52.28       53.53      2.03 o 
   2  -2   8      648.49      641.40     13.91 o 
   3  -2   8      300.69      285.07      5.75 o 
   4  -2   8        1.58        0.87      1.10 o 
   5  -2   8       14.20       13.82      1.79 o 
   6  -2   8       26.71       29.10      2.43 o 
  -4  -1   8       44.98       42.80      2.98 o 
  -3  -1   8       25.96       27.07      2.39 o 
  -2  -1   8       16.85       15.11      1.79 o 
  -1  -1   8        4.52        2.32      0.83 o 
   0  -1   8        4.14        4.31      1.29 o 
   1  -1   8       17.07       22.94      2.13 o 
   2  -1   8        4.62        3.17      0.88 o 
   3  -1   8        6.60        5.89      1.29 o 
   4  -1   8      481.70      500.01      7.95 o 
   5  -1   8        1.88        1.52      1.15 o 
   6  -1   8        0.27       -0.38      0.87 o 
   7  -1   8       58.08       63.37      2.52 o 
  -4   0   8      207.48      216.90     10.00 o 
  -3   0   8       59.58       62.08      3.05 o 
  -2   0   8        1.08        1.29      1.00 o 
  -1   0   8      262.76      258.97      4.10 o 
   0   0   8      150.05      145.33      4.21 o 
   1   0   8      103.70      104.06      2.87 o 
   2   0   8      286.39      277.62      4.24 o 
   3   0   8      109.88       95.50      3.15 o 
   4   0   8        0.11        0.27      0.73 o 
   5   0   8        0.46       -0.55      0.73 o 
   6   0   8      379.55      376.88      8.06 o 
   7   0   8       92.37      100.59      3.01 o 
  -3   1   8        4.20        4.62      1.43 o 
  -2   1   8       11.97       13.26      1.79 o 
  -1   1   8       10.93       14.18      2.16 o 
   0   1   8        6.58        5.52      0.82 o 
   1   1   8      337.05      338.70      4.78 o 
   2   1   8        2.57        2.57      0.63 o 
   3   1   8      245.36      245.19      3.29 o 
   4   1   8       76.41       76.56      2.21 o 
   5   1   8       18.17       16.25      1.37 o 
   6   1   8       36.26       39.44      2.24 o 
   7   1   8      113.02      105.44      3.04 o 
   8   1   8        2.04        3.50      1.12 o 
  -3   2   8       99.46      112.93      6.62 o 
  -2   2   8        2.67        2.47      1.22 o 
  -1   2   8       31.24       34.37      2.57 o 
   0   2   8       14.74       16.45      1.35 o 
   1   2   8       33.98       34.45      1.93 o 
   2   2   8       37.93       35.20      1.46 o 
   3   2   8       25.83       31.17      1.42 o 
   4   2   8        0.12        0.85      1.03 o 
   5   2   8       21.82       22.33      1.52 o 
   6   2   8      153.03      176.09      6.80 o 
   7   2   8      143.08      157.28      3.59 o 
   8   2   8        0.00       -0.42      0.89 o 
  -2   3   8       64.14       67.18      2.57 o 
  -1   3   8       41.00       44.94      2.12 o 
   0   3   8       25.08       22.91      1.64 o 
   1   3   8      357.71      367.53      4.32 o 
   2   3   8       19.10       20.88      1.27 o 
   3   3   8      119.31      113.51      2.30 o 
   4   3   8        7.66       10.01      1.13 o 
   5   3   8      115.85      114.12      2.80 o 
   6   3   8        2.97        3.20      1.13 o 
   7   3   8      109.84      111.12      3.00 o 
   8   3   8        0.80        0.71      0.90 o 
  -1   4   8       33.21       36.43      2.19 o 
   0   4   8        0.17        0.71      0.84 o 
   1   4   8        3.61        3.43      0.92 o 
   2   4   8       99.46       98.82      2.20 o 
   3   4   8      160.34      171.51      4.87 o 
   4   4   8        7.68        8.40      1.09 o 
   5   4   8      107.60      103.61      2.72 o 
   6   4   8      333.82      354.61      5.29 o 
   7   4   8       29.61       38.51      2.13 o 
   8   4   8       38.57       40.41      8.92 o 
   0   5   8        3.54        1.37      3.28 o 
   1   5   8      210.70      212.59     10.82 o 
   2   5   8        5.93        8.24      1.51 o 
   3   5   8       11.01        9.47      1.37 o 
   4   5   8       96.13      107.78      2.80 o 
   5   5   8        6.78        6.66      1.31 o 
   6   5   8        6.09        5.54      1.31 o 
   7   5   8       88.13       95.90      4.60 o 
   8   5   8       35.73       42.57      2.94 o 
   2   6   8        4.85        6.21      1.57 o 
   3   6   8      134.72      125.43      5.95 o 
   4   6   8       67.59       67.40      2.39 o 
   5   6   8      271.50      277.65      5.89 o 
   6   6   8      424.52      430.22      7.71 o 
   7   6   8       38.63       42.96      3.92 o 
   5   7   8        0.13       -0.53      0.90 o 
  -2  -5   9        7.98       10.09      1.59 o 
  -1  -5   9        0.05       -0.49      0.94 o 
   0  -5   9       24.11       20.67      1.83 o 
   1  -5   9        8.85        7.19      1.33 o 
   2  -5   9       16.32       15.47      3.65 o 
  -2  -4   9        9.91        8.27      1.17 o 
  -1  -4   9       28.86       29.07      2.04 o 
   0  -4   9       16.49       17.18      1.62 o 
   1  -4   9       62.85       69.32      2.56 o 
   2  -4   9       72.54       67.74      3.17 o 
   3  -4   9      128.25      121.82      4.16 o 
  -3  -3   9       43.79       47.65      3.21 o 
  -2  -3   9        0.03        0.25      0.86 o 
  -1  -3   9       15.95       22.74      1.76 o 
   0  -3   9        0.90        0.26      0.88 o 
   1  -3   9        2.96        2.09      0.97 o 
   2  -3   9       70.60       69.25      6.66 o 
   3  -3   9       29.98       31.41      3.55 o 
   4  -3   9        6.83        7.33      1.62 o 
  -3  -2   9      147.28      151.63     11.39 o 
  -2  -2   9        1.27        1.72      1.10 o 
  -1  -2   9      126.58      114.59      4.94 o 
   0  -2   9       15.87       17.69      1.53 o 
   1  -2   9      205.30      206.93      6.67 o 
   2  -2   9       25.43       19.70      1.97 o 
   3  -2   9       31.73       29.80      2.43 o 
   4  -2   9       39.64       50.22      2.75 o 
   5  -2   9        0.63        0.33      1.18 o 
  -3  -1   9        0.82        0.47      1.12 o 
  -2  -1   9        2.83        0.84      1.14 o 
  -1  -1   9      121.73      129.40      6.20 o 
   0  -1   9       43.39       42.30      2.38 o 
   1  -1   9        2.61        2.02      1.04 o 
   2  -1   9      288.99      278.06      6.78 o 
   3  -1   9      138.10      145.38      4.36 o 
   4  -1   9       14.81       14.90      1.81 o 
   5  -1   9       35.42       37.07      2.65 o 
   6  -1   9      333.04      330.98      6.90 o 
  -2   0   9        4.45        3.58      2.50 o 
  -1   0   9       56.39       54.28      3.68 o 
   0   0   9       20.75       21.10      1.56 o 
   1   0   9      252.82      255.16      4.79 o 
   2   0   9      130.93      132.42      3.09 o 
   3   0   9        0.31       -0.22      1.08 o 
   4   0   9      127.37      134.69      4.01 o 
   5   0   9       31.07       33.25      3.41 o 
   6   0   9       35.20       35.71      3.41 o 
  -2   1   9        2.30        2.29      1.26 o 
  -1   1   9      236.56      234.79      5.60 o 
   0   1   9        2.91        4.33      2.47 o 
   1   1   9      113.43      110.47      2.84 o 
   2   1   9       94.65       84.19      2.51 o 
   3   1   9      234.45      230.73     10.17 o 
   4   1   9       45.10       46.02      3.62 o 
   5   1   9       46.71       45.10      4.02 o 
   6   1   9      360.26      364.34      5.62 o 
   7   1   9       71.06       64.35      2.54 o 
  -1   2   9       54.25       47.34      2.90 o 
   0   2   9        1.70        2.20      1.52 o 
   1   2   9      356.57      358.55      5.23 o 
   2   2   9        1.85        1.59      0.86 o 
   3   2   9      118.51      117.38      4.29 o 
   4   2   9       56.44       59.41      2.13 o 
   5   2   9        5.87        6.07      1.06 o 
   6   2   9       92.04       90.62      2.76 o 
   7   2   9       92.61      102.49      3.38 o 
   0   3   9        0.28       -0.42      1.02 o 
   1   3   9       22.59       24.87      2.20 o 
   2   3   9      174.35      175.21      3.06 o 
   3   3   9      154.10      162.23      2.92 o 
   4   3   9        6.69        6.01      1.07 o 
   5   3   9       13.78       14.77      1.41 o 
   6   3   9      128.12      140.15      3.36 o 
   7   3   9       30.50       25.52      2.37 o 
   1   4   9      100.94      107.57      3.01 o 
   2   4   9        0.06        0.97      1.06 o 
   3   4   9      117.17      129.86      3.78 o 
   4   4   9      146.73      147.57      3.29 o 
   5   4   9        7.68        9.87      1.69 o 
   6   4   9      107.82      104.71      3.68 o 
   7   4   9       91.84       86.69      7.57 o 
   2   5   9       12.57       10.58      1.77 o 
   3   5   9       11.59       11.73      1.70 o 
   4   5   9        0.76        1.16      0.98 o 
   5   5   9       38.69       41.39      2.77 o 
   6   5   9      191.81      209.97      5.28 o 
   0  -3  10        8.82        9.43      1.37 o 
   1  -3  10      102.18      107.00      3.19 o 
   2  -3  10        7.49        8.64      2.84 o 
   3  -3  10       33.06       32.76      2.68 o 
  -1  -2  10      115.89      112.38      3.37 o 
   0  -2  10       31.32       26.09      1.89 o 
   1  -2  10       16.82       20.15      2.15 o 
   2  -2  10      201.54      192.97      5.07 o 
   3  -2  10        3.19        3.21      1.39 o 
   4  -2  10       25.32       22.99      2.34 o 
  -1  -1  10        4.25        3.15      1.26 o 
   0  -1  10        0.23        0.11      0.94 o 
   1  -1  10      167.57      172.40      3.82 o 
   2  -1  10        1.47        2.06      1.28 o 
   3  -1  10       36.38       36.98      2.69 o 
   4  -1  10      211.27      203.11      5.36 o 
   5  -1  10       13.61        9.88      1.79 o 
  -1   0  10      127.05      136.98      4.48 o 
   0   0  10       20.04       16.32      1.66 o 
   1   0  10      182.56      199.78      4.06 o 
   2   0  10       83.94       85.63      3.33 o 
   3   0  10        1.34        0.58      1.55 o 
   4   0  10       52.85       55.32      5.24 o 
   5   0  10        0.07        0.24      1.14 o 
   0   1  10        0.29        1.49      1.14 o 
   1   1  10      239.10      245.56      4.51 o 
   2   1  10       15.15       17.52      1.56 o 
   3   1  10       96.30      104.34      3.65 o 
   4   1  10       97.97       95.48      7.10 o 
   5   1  10        0.06       -1.06      1.06 o 
   1   2  10      230.38      248.18      8.62 o 
   2   2  10       63.05       70.15      2.50 o 
   3   2  10        4.61        2.15      3.48 o 
   4   2  10        1.41       -0.97      0.97 o 
   5   2  10        4.92        6.90      1.58 o 
   6   2  10       41.45       45.80     10.00 o 
   2   3  10        0.20       -0.14      0.89 o 
   3   3  10      202.07      210.65      9.77 o 
   4   3  10       47.18       47.74      2.79 o 
   5   3  10        1.77        2.33      1.93 o 
   4   4  10       17.94       17.86      1.89 o 
                                                 
